# Supplementary material for: MuSK cysteine-rich domain antibodies are pathogenic in a mouse model of autoimmune myasthenia gravis
Source: J Clin Invest. 2025 Jun 12;135(15):e173308. doi: 10.1172/JCI173308 (PMC12321381; doi:10.1172/JCI173308)
Supplement: Supporting data values [file jci-135-173308-s078.xlsx]

## Sheet: Figure 1
	Figure 1D
	Time (days)	CRD								IgG							PBS
	-2	0.01	0	0	0.01	0.01	0	0	0	0	0.01	0	0	0	0.05	0.02	0.01	0.06	0.01	0.01	0	0	0	0
	4	0.51	0.58	0.58	0.57	0.55	-0.01	0.53	0.52	-0.01	-0.01	-0.01	0.02	0	-0.01	-0.01	-0.01	-0.01	-0.01	-0.01	-0.01	-0.01	-0.01	-0.01
	12	0.45	0.47	0.54	0.55	0.53	0.53	0.57	0.55	-0.02	0.02	-0.01	0.02	-0.01	-0.02	-0.03	-0.02	-0.03	0.03	0.11	-0.03	-0.03	-0.03	-0.02
	20	0.42	0.46	0.5	0.49	0.48	0.44	0.46	0.44	-0.02	-0.01	-0.03	-0.01	0.01	-0.02	-0.02	-0.02	-0.03	-0.02	-0.02	-0.03	-0.02	-0.02	-0.03
	Figure 1F
	Time (days)	CRD								IgG							PBS
	-2	100	100	100	100	100	100	100	100	100	100	100	100	100	100	100	100	100	100	100	100	100	100	100
	0	99.5	101.4	100	97.9	91.8	100	107.9	101	97.1	97.5	100.5	102.7	103.4	101	102.6	97.6	100	100.5	101.4	101	103.7	107.6	99.5
	4	92.3	93.5	90.7	86.5	92.8	94.5	99.5	92.5	90	86.1	93.1	86.4	88.7	93.8	85.9	94.3	95.8	90.2	96.7	95	95.2	100	95.5
	8	91.3	92.6	88.1	86.5	94.7	95.4	100.9	87.5	92.4	90.1	96	92.7	88.7	95.9	87.5	94.7	89.8	95.4	98.6	92	93.7	103.2	95
	12	92.3	94	91.2	90.1	97.6	99.5	102.8	92.5	94.8	97	102.5	97.3	91.1	97.4	91.7	98.6	92.4	100.5	102.9	96.5	101.1	106.5	98.2
	16	92.3	94.5	92.2	90.6	97.6	96.3	97.7	94.5	99	99	105.9	95.9	92.1	101	94.8	99	89	97.4	100.5	96	100.5	105.9	99.5
	19	91.8	93.1	93.8	92.7	97.1	95.4	97.2	91	98.1	99	104	101.4	94.1	100.5	97.4	98.1	89	97.9	104.8	98	102.6	111.9	97.3
	Figure 1G
	Time (days)	CRD								IgG Ctl							PBS
	-2	0	0	1	2	0	0	0	0	0	0	0	0	0	1	1	0	0	1	0	0	1	1	0
	4	1	0	2	4	1	0	0	1	1	4	1	1	2	2	3	0	0	2	0	1	2	1	0
	12	1.5	0	4	5	0.5	1.5	1.5	2	0	0.5	0.5	0.5	1	1.5	3	0	0	0	2	1	1	0	0
	19	1.5	2.5	4	4.5	2	2	1.5	2.5	0	0	0.5	0	1	0.5	2	0	0	1	0	0	1	0	0

## Sheet: Figure 2
	Figure 2A					Figure 2B				Figure 2C				Figure 2D				Figure 2E					Figure 2F
	Time (s)	PBS	CRD	IgG		PBS	IgG	CRD		PBS	IgG	CRD		PBS	IgG	CRD		PBS	IgG	CRD			PBS										IgG										CRD
	0	6.53418	6.97391	6.7363		22.4	21.5	14.4		22.9	24	18.3		0.98	0.9	0.79		-1.66	7.63	39.21		Peak n°	1	2	3	4	5	6	7	8	9	10	1	2	3	4	5	6	7	8	9	10	1	2	3	4	5	6	7
	0.00125	6.47132	7.01383	6.27661		21.5	18.7	14.7		21.6	20.5	21.3		1	0.91	0.69		-3.65	-1.74	52.75			-1.23486										-3.35005										-1.36847
	0.0025	6.55556	7.03374	6.04677		24.2	28.9	18.8		24.6	29.8	23.7		0.99	0.97	0.79		-0.07	0.15	14.31			-1.54557										-3.77431										-1.41677
	0.00375	6.58018	7.00765	6.42984		19.7	26.6	20.5		20.3	26.9	25		0.97	0.99	0.82		-2.3	-2.77	8.73			-1.12333										-4.28123										-1.67973
	0.005	6.60616	7.05972	6.12339		23.4	21.7	17.3		23	21.5	22.5		1.02	1.01	0.77		-0.9	-2.17	24.13			-1.17113										-4.85977										-1.4758
	0.00625	6.61538	7.00157	5.89354		18.9	31.4	17.3		18.9	31.9	23.9		1	0.98	0.72		-2.15	1	48.67			-1.61727										-5.55403										-1.51336
	0.0075	6.57096	6.99235	6.42984		20.6	23.3	13.8		23.6	25.9	16.6		0.87	0.9	0.83		6.92	-0.61	23.17			-1.35437										-6.34195										-1.92659
	0.00875	6.53418	6.96175	6.2				19.1				22.6				0.84				20.15			-1.52167										-7.26211										-1.93195
	0.01	6.54644	7.00765	6.04677																			-2.24665										-8.23737										-2.14125
	0.01125	6.53879	6.94479	6.42984																			-2.43786										-9.32283										-2.90866
	0.0125	6.52036	6.86977	6.27661																			-3.05131										-10.5571										-3.34872
	0.01375	6.4775	6.93106	6.04677																			-4.33397										-11.918										-3.93904
	0.015	6.46828	6.91115	6.2																			-5.32186										-13.3451										-5.25384
	0.01625	6.43004	6.87124	6.42984																			-6.54876										-14.9209										-6.34324
	0.0175	6.44073	6.91262	6.12339																			-8.5325										-16.6345										-7.47558
	0.01875	6.43612	6.99088	6.12339																			-10.3569										-18.4418										-9.3968
	0.02	6.44681	6.98774	6.42984																			-12.2371										-20.3592										-11.1946
	0.02125	6.361	6.99843	6.12339																			-14.9299										-22.4365										-12.928
	0.0225	6.40238	7.01226	5.97016																			-17.3518										-24.6295										-15.3322
	0.02375	6.33952	7.00912	6.12339																			-19.5746										-26.8665										-17.7686
	0.025	6.33187	7.02452	6.12339																			-22.6259										-29.2413										-20.0225
	0.02625	6.35335	7.03677	5.89354																			-25.4302										-31.7042										-22.8185
	0.0275	6.2951	6.94332	6.04677																			-27.6848										-34.1562										-25.6628
	0.02875	6.23842	6.9495	6.27661																			-30.6644										-36.6026										-28.2655
	0.03	6.19703	6.98166	6.04677																			-33.5166										-39.082										-31.2118
	0.03125	6.22616	6.93871	6.04677																			-35.5242										-41.5009										-34.1956
	0.0325	6.16948	6.91115	6.35323																			-38.0099										-43.8041										-36.8305
	0.03375	6.10357	6.87742	6.2																			-40.5513										-46.0025										-39.6748
	0.035	6.11122	6.87595	6.04677																			-42.073										-48.0688										-42.4869
	0.03625	6.16026	6.82838	6.2																			-43.9691										-49.9752										-44.7998
	0.0375	6.16026	6.94332	6.2																			-45.913										-51.6447										-47.1933
	0.03875	6.21233	6.95097	5.89354																			-46.9487										-53.1214										-49.6244
	0.04	6.24155	6.94175	6.27661																			-48.2075										-54.3777										-51.4758
	0.04125	6.30432	6.95097	6.27661																			-49.7371										-55.3694										-53.2307
	0.0425	6.34109	6.9847	5.81693																			-50.3824										-56.0968										-55.1841
	0.04375	6.38551	7.04138	5.89354																			-51.1871										-56.5926										-56.4291
	0.045	6.46367	7.02305	6.2																			-52.3741	-1.68897									-56.8737	-2.84864									-57.4756	-1.79779
	0.04625	6.3763	6.95558	5.81693																			-52.9238	-1.64117									-56.8957	-3.11863									-58.7206	-1.89439
	0.0475	6.39316	6.97852	5.97016																			-53.3859	-1.38623									-56.6973	-3.48229									-59.2465	-1.65289
	0.04875	6.49437	7.01991	6.2																			-54.2941	-1.80848									-56.2345	-3.90655									-59.3753	-1.81926
	0.05	6.43455	6.99235	5.74031																			-54.4933	-2.05545									-55.5568	-4.44102									-59.6544	-2.00708
	0.05125	6.46524	6.95862	5.97016																			-54.2941	-1.97578									-54.6697	-5.03609									-59.1768	-1.81926
	0.0525	6.47593	6.92341	6.12339																			-54.4057	-2.74857									-53.4961	-5.72483									-58.1571	-2.06612
	0.05375	6.37787	6.88811	5.81693																			-53.848	-3.57712									-52.0635	-6.54031									-57.1912	-2.5491
	0.055	6.46063	6.87438	6.04677																			-52.4618	-3.95953									-50.416	-7.46598									-55.49	-2.61887
	0.05625	6.46828	6.89585	6.27661																			-51.3384	-5.28999									-48.46	-8.50185									-53.0643	-3.01063
	0.0575	6.4422	6.95705	5.89354																			-49.3627	-6.91523									-46.1568	-9.59832									-50.7299	-3.90684
	0.05875	6.4269	6.94479	5.89354																			-46.5583	-8.03059									-43.6222	-10.8436									-47.6763	-4.42739
	0.06	6.47897	6.92645	6.12339																			-43.9213	-10.0143									-40.8342	-12.2045									-43.8124	-5.2753
	0.06125	6.49123	6.90036	5.89354																			-40.7425	-12.4602									-37.6164	-13.6481									-40.1041	-6.7511
	0.0625	6.44681	6.98931	5.58708																			-36.5679	-14.3244									-34.1451	-15.224									-35.9343	-7.921
	0.06375	6.40699	6.96323	5.89354																			-32.5128	-16.8021									-30.5196	-16.9486									-30.8683	-9.3485
	0.065	6.44828	6.90654	5.89354																			-28.123	-19.7578									-26.5855	-18.7448									-25.9794	-11.4844
	0.06625	6.32266	6.94028	5.89354																			-22.8011	-22.0443									-22.3759	-20.7009									-21.1012	-13.3412
	0.0675	6.33952	6.94175	5.97016																			-17.9015	-24.6813									-18.1222	-22.8057									-15.4664	-15.2302
	0.06875	6.33187	6.85898	5.89354																			-12.8983	-27.7486									-13.7638	-25.0041									-9.96029	-17.9135
	0.07	6.2139	6.9188	5.81693																			-7.0188	-30.1307									-9.16855	-27.2963									-4.82988	-20.3392
	0.07125	6.23685	6.88203	6.04677																			-1.83238	-32.6402									-4.58427	-29.7096									0.692283	-22.6038
	0.0725	6.26754	6.83142	5.81693																			3.08317	-35.4924									-0.137749	-32.2222									6.03198	-25.5179
	0.07375	6.21233	6.82838	5.81693																			8.63607	-37.6275									4.35286	-34.6851									10.7331	-28.2816
	0.075	6.14182	6.75944	6.04677																			13.6313	-39.6431									8.77734	-37.1811									15.5254	-30.718
	0.07625	6.22459	6.77023	6.04677																			17.798	-42.0013									12.9869	-39.6771									20.0279	-33.616
	0.0775	6.30128	6.81613	5.74031																			22.4347	-43.7221									16.9817	-42.0905									23.704	-36.3851
	0.07875	6.30736	6.77474	5.97016																			26.6014	-45.0287									20.8441	-44.3881									27.3908	-38.7518
	0.08	6.33952	6.78239	5.97016																			29.7642	-46.7973									24.4862	-46.5535									30.6858	-41.3652
	0.08125	6.39012	6.78092	6.04677																			33.1023	-48.0402									27.7536	-48.5757									33.074	-43.8929
	0.0825	6.35031	6.82681	5.74031																			36.2731	-48.7651									30.7675	-50.3885									35.4245	-45.8678
	0.08375	6.40699	6.77023	5.6637																			38.3286	-49.9841									33.4839	-51.9423									37.4584	-47.9983
	0.085	6.42847	6.82681	5.81693																			40.4398	-50.956									35.8477	-53.2977									38.5371	-50.0107
	0.08625	6.3763	6.7717	5.81693																			42.4713	-51.2827									37.8919	-54.4162									39.5138	-51.3953
	0.0875	6.41768	6.75326	5.81693																			43.5389	-52.2228									39.5724	-55.2868									40.3456	-52.7852
	0.08875	6.46671	6.80387	6.04677																			44.4869	-53.0513	-1.38623								40.9499	-55.8984	-2.92578								40.2705	-54.1805	-1.61533
	0.09	6.48966	6.74875	5.89354																			45.4908	-53.0832	-1.5854								41.9803	-56.2621	-3.2123								40.0075	-54.8299	-1.88902
	0.09125	6.51585	6.6399	5.81693																			45.5067	-53.5771	-1.98375								42.647	-56.3888	-3.57595								39.7767	-55.3558	-1.88365
	0.0925	6.52653	6.63225	6.42984																			45.2916	-53.9675	-1.64914								43.0161	-56.2841	-4.01124								38.7303	-55.9837	-1.58849
	0.09375	6.46828	6.63686	6.04677																			45.2916	-53.3063	-1.85628								43.1043	-55.948	-4.55672								37.4853	-55.8227	-1.85682
	0.095	6.42386	6.59087	5.81693																			44.3356	-52.876	-2.54939								42.8619	-55.3694	-5.17384								36.369	-55.3665	-2.03392
	0.09625	6.52036	6.63382	6.27661																			42.9971	-52.2945	-2.6211								42.377	-54.576	-5.89013								34.6678	-55.007	-1.92659
	0.0975	6.5433	6.6399	6.2																			42.1287	-50.4621	-3.18674								41.6166	-53.5787	-6.71662								32.752	-53.8371	-2.32371
	0.09875	6.46975	6.63225	5.6637																			40.4557	-48.6775	-4.38974								40.6634	-52.328	-7.66433								31.1205	-52.1896	-2.8228
	0.1	6.52497	6.7058	6.27661																			38.2967	-46.7336	-5.18642								39.5228	-50.7907	-8.66163								29.092	-50.6225	-2.99989
	0.10125	6.48358	6.70266	6.04677																			36.8069	-43.507	-6.37349								38.1674	-49.044	-9.79668								26.8327	-48.1969	-3.65461
	0.1025	6.37022	6.60165	5.81693																			34.7355	-40.1052	-8.27757								36.6907	-46.9723	-11.064								25.0242	-45.256	-4.60985
	0.10375	6.43612	6.65981	6.12339																			32.1463	-36.7989	-9.9028								35.1149	-44.5589	-12.4359								22.9312	-42.3581	-5.2753
	0.105	6.36561	6.67824	6.12339																			30.2741	-32.3614	-11.7511								33.4399	-41.9417	-13.8851								20.5807	-38.6552	-6.35934
	0.10625	6.27058	6.63068	5.6637																			28.0991	-27.6131	-14.3642								31.6546	-39.049	-15.494								18.7829	-34.4263	-7.93174
	0.1075	6.28137	6.68746	5.74031																			25.486	-23.2154	-16.7065								29.8529	-35.7651	-17.2516								16.8939	-30.4229	-9.19287
	0.10875	6.25528	6.7058	6.04677																			23.5102	-18.0688	-18.9611								28.0732	-32.2222	-19.0479								14.6506	-25.8238	-10.8404
	0.11	6.20625	6.64451	5.6637																			21.4308	-12.5	-22.0045								26.1888	-28.536	-21.0039								12.9924	-20.6665	-13.0246
	0.11125	6.19242	6.7058	6.04677																			18.9292	-7.52868	-24.6973								24.3264	-24.5413	-23.1418								11.4522	-15.9762	-14.8814
	0.1125	6.11279	6.69658	5.97016																			17.065	-2.26259	-27.0395								22.5302	-20.2931	-25.3568								9.48803	-11.098	-16.9475
	0.11375	6.03159	6.6553	5.81693																			15.3282	3.35405	-30.0271								20.7505	-16.0229	-27.6324								8.07663	-5.70463	-19.6844
	0.115	5.99325	6.6399	6.04677																			13.1373	8.22976	-32.7916								18.9983	-11.648	-30.0512								6.95503	-0.84791	-22.0189
	0.11625	5.96569	6.70423	5.89354																			11.536	13.0019	-34.8231								17.3343	-7.06926	-32.5583								5.39873	3.72974	-24.3265
	0.1175	6.01316	6.7058	5.81693																			10.2852	17.9812	-37.4283								15.7529	-2.53457	-35.0212								4.32543	8.72598	-27.3479
	0.11875	5.98717	6.79465	6.04677																			8.52454	22.0762	-39.9538								14.1881	1.85685	-37.5007								3.60094	13.2178	-29.9077
	0.12	5.99168	6.78396	5.81693																			7.28171	25.8445	-41.4834								12.728	6.25379	-39.9967								2.49007	17.0924	-32.1294
	0.12125	6.0009	6.77317	6.12339																			6.59656	29.8438	-43.5309								11.3725	10.5956	-42.4156								1.70119	21.1603	-35.0274
	0.1225	5.97491	6.76709	5.97016																			5.31389	32.8792	-45.5306								10.0667	14.7171	-44.6967								1.33627	24.7505	-37.555
	0.12375	5.97334	6.79465	5.6637																			4.36584	35.4684	-46.5822								8.83795	18.6126	-46.8345								0.563486	27.6001	-39.6265
	0.125	6.05003	6.83299	5.74031																			4.07903	38.3684	-47.9366								7.69739	22.3538	-48.8567								-0.0161	30.4551	-42.0522
	0.12625	6.03306	6.8529	5.74031																			3.17081	40.2804	-49.4503								6.65601	25.8527	-50.6199								-0.16636	32.8593	-44.1934
	0.1275	5.95951	6.79465	5.74031																			2.35022	41.6746	-50.0717								5.69177	28.9548	-52.1902								-0.66008	34.4263	-45.8946
	0.12875	6.05758	6.77317	5.74031																			2.33429	43.4274	-50.8923								4.80467	31.8089	-53.5456								-1.10014	36.0041	-47.8051
	0.13	6.04689	6.80995	6.04677																			1.75271	44.3754	-52.1033								4.00573	34.3876	-54.6587								-1.07867	37.2116	-49.5009
	0.13125	6.04228	6.67824	5.74031																			1.09146	44.5985	-52.4458								3.27842	36.5915	-55.5182								-1.35773	37.5228	-50.6225
	0.1325	6.04228	6.67824	5.74031																			1.24283	45.2438	-52.9398	-1.74474							2.60069	38.4098	-56.0968	-2.63926							-1.73339	37.8985	-51.8515	-1.78706
	0.13375	6.1021	6.66746	6.12339																			0.892288	45.2438	-53.7444	-1.54557							1.98909	39.9251	-56.4494	-2.87068							-1.59386	38.0487	-52.9623	-2.11978
	0.135	6.03767	6.60773	5.97016																			0.382409	44.471	-53.8241	-2.01562							1.46565	41.1042	-56.5761	-3.19026							-1.66363	37.3081	-53.3273	-2.07148
	0.13625	6.11583	6.63529	5.6637																			0.589547	43.9452	-53.6409	-2.13512							0.99179	41.9252	-56.4659	-3.55942							-2.00172	36.6481	-53.7029	-1.83535
	0.1375	6.16183	6.66294	6.12339																			0.485978	43.0529	-53.7604	-2.09528							0.550995	42.399	-56.1133	-4.01124							-1.82999	35.9504	-53.9766	-2.21638
	0.13875	6.0822	6.62764	6.04677																			0.031867	41.3161	-53.1071	-2.86807							0.214888	42.5753	-55.5347	-4.56223							-1.78169	34.5068	-53.4721	-2.32371
	0.14	6.14035	6.62303	5.89354																			0.302741	39.898	-51.8164	-3.47355							-0.126729	42.4486	-54.7248	-5.19037							-2.14661	33.0686	-52.7316	-2.24858
	0.14125	6.21851	6.6246	5.89354																			0.358509	38.3206	-50.7409	-3.91173							-0.396716	42.0409	-53.6724	-5.91217							-1.98562	31.7699	-51.991	-2.7584
	0.1425	6.16948	6.61842	6.04677																			-0.0956	35.9624	-48.9245	-5.14659							-0.639154	41.3687	-52.35	-6.72764							-1.85682	29.8755	-50.3864	-3.23602
	0.14375	6.14035	6.62911	5.74031																			0.079669	33.9309	-46.152	-6.64436								40.4761	-50.7576	-7.68086							-2.22175	27.8953	-48.4061	-3.49898
	0.145	6.15575	6.65677	5.97016																			0.223072	32.0507	-43.515	-7.67208								39.3686	-48.9448	-8.70571							-2.11978	26.2263	-46.4313	-4.34689
	0.14625	6.24155	6.61538	6.12339																				29.4296	-40.2565	-9.70363								38.1013	-46.796	-9.85178								24.085	-43.6085	-5.388
	0.1475	6.18634	6.57253	5.58708																				27.1431	-36.058	-12.0061								36.6632	-44.2504	-11.1246								21.9491	-40.3349	-6.18761
	0.14875	6.12358	6.59852	5.89354																				25.2868	-31.971	-13.7827								35.1039	-41.5174	-12.5351								20.1513	-37.0613	-7.59901
	0.15	6.22929	6.59087	6.2																				22.6976	-27.5574	-16.3161								33.4894	-38.487	-14.0173								18.1121	-33.0418	-9.21971
	0.15125	6.12662	6.59391	6.12339																				20.3713	-22.2753	-19.24								31.7703	-35.0928	-15.6152								15.9493	-28.6466	-10.6204
	0.1525	6.08671	6.50202	5.89354																				18.7142	-17.3199	-21.5105								29.9686	-31.4397	-17.3673								14.3447	-24.4446	-12.4504
	0.15375	6.0974	6.45603	5.89354																				16.4834	-12.3008	-24.2113								28.1779	-27.6489	-19.2077								12.5899	-19.6469	-14.6721
	0.155	6.05758	6.49437	6.04677																				14.2527	-6.51689	-27.3024								26.3871	-23.5605	-21.1637								10.6472	-14.5433	-16.545
	0.15625	6.04385	6.43612	5.97016																				12.9541	-1.3942	-29.6606								24.5358	-19.1911	-23.3126								9.32167	-9.96029	-18.7238
	0.1575	6.14496	6.44985	5.97016																				11.1297	3.52135	-32.202								22.7175	-14.8438	-25.5166								7.9693	-4.99624	-21.3964
	0.15875	6.10818	6.43916	6.2																				9.24952	9.03442	-35.0622								20.9929	-10.4138	-27.8032								6.28958	0.160996	-23.5859
	0.16	6.12201	6.44073	6.04677																				8.33333	13.8464	-37.1734								19.2573	-5.80197	-30.1945								5.2753	4.58302	-25.9633
	0.16125	6.13574	6.41621	5.97016																				7.05067	17.9812	-39.3085								17.5547	-1.23974	-32.6795								4.31469	8.92455	-28.8451
	0.1625	6.21851	6.43151	6.35323																				5.60867	22.594	-41.7224								15.9678	3.1572	-35.1204								2.97843	13.5344	-31.1742
	0.16375	6.17712	6.44534	5.89354																				5.00319	26.6491	-43.4433								14.4361	7.53761	-37.5723								2.22711	17.3071	-33.4228
	0.165	6.21233	6.42082	5.35724																				4.2304	29.7005	-44.9012								12.9539	11.8519	-40.0187								1.66363	20.6934	-36.1758
	0.16625	6.27519	6.37796	8.95812																				3.10708	33.1342	-46.7655								11.5654	15.9182	-42.366								0.66545	24.2514	-38.3868
	0.1675	6.20625	6.3304	18.8414																				2.80433	36.0421	-47.9924								10.2816	19.7366	-44.6361								0.13953	27.1493	-40.2758
	0.16875	6.2139	6.35953	32.0957																				2.39006	38.0338	-48.8846								9.05284	23.3787	-46.7409								-0.05367	29.3818	-42.5888
	0.17	6.25989	6.35335	46.4992																				1.55354	40.1131	-50.2549								7.89575	26.7508	-48.7079								-0.74595	31.7699	-44.4134
	0.17125	6.24155	6.30745	59.447																				1.36233	42.0013	-51.203								6.88192	29.7537	-50.4656								-1.08941	33.573	-45.7926
	0.1725	6.1832	6.21243	71.5521																				1.21096	42.8856	-51.5934								5.90666	32.4701	-51.9974								-1.09477	34.6142	-47.4831
	0.17375	6.49741	6.25224	83.504																				0.565647	43.7699	-52.5733								5.00854	34.8945	-53.3363								-1.57239	35.8002	-48.814
	0.175	9.47	6.81309	94.5365																				0.382409	44.6702	-53.2823								4.18205	36.9552	-54.4383								-1.83535	36.4978	-49.5922
	0.17625	15.826	9.34899	106.029																				0.478011	44.5985	-53.2744	-1.68101							3.4327	38.6468	-55.2868	-2.76048							-1.76559	36.4227	-50.6011	-1.85682
	0.1775	24.1739	15.0981	117.827																				0.007967	44.3595	-53.7683	-2.03155							2.75497	40.0408	-55.8929	-3.00292							-2.07685	36.4602	-51.3094	-1.70119
	0.17875	33.2909	22.0823	129.932																				-0.08764	44.3754	-54.0312	-1.69694							2.15439	41.1097	-56.2841	-3.31148							-2.33981	36.2295	-51.3255	-2.06612
	0.18	42.4235	29.756	140.965																				0.207138	43.3397	-53.3541	-2.01562							1.60339	41.826	-56.4163	-3.70268							-2.18418	35.1776	-51.4812	-1.98025
	0.18125	51.1575	38.0672	151.461																				-0.15137	42.0809	-52.9398	-2.70873							1.13505	42.1841	-56.3337	-4.18205							-2.36664	34.3351	-51.4114	-1.87829
	0.1825	58.8541	45.9278	162.264																				-0.30274	41.2205	-52.2945	-2.7167							0.705273	42.2723	-56.0527	-4.75508							-2.66717	33.3745	-50.5957	-2.35054
	0.18375	65.8093	52.9794	172.607																				0.031867	39.4917	-50.5019	-3.30625							0.330597	42.0684	-55.4631	-5.3722							-2.46324	31.6357	-49.6297	-2.49544
	0.185	72.9389	59.2005	182.26																				-0.29477	37.3885	-48.7651	-4.47737							0.00550995	41.6166	-54.6917	-6.16012							-2.47397	30.1492	-48.4598	-2.533
	0.18625	80.5284	65.5809	190.381																				-0.44614	35.9385	-46.8451	-5.14659							-0.269987	40.9113	-53.6503	-7.01967							-2.76377	28.7271	-46.5118	-3.19309
	0.1875	87.842	72.4349	201.643																				-0.11154	33.7397	-43.4114	-6.30975								39.9691	-52.35	-8.00595							-2.5652	26.6663	-44.3222	-3.71364
	0.18875	94.7327	78.7616	212.216																				-0.38241	31.1425	-40.2008	-8.15806								38.8837	-50.7686	-9.06386							-2.47397	24.7451	-42.02	-4.0732
	0.19	101.748	84.6058	221.257																					29.3818	-36.8627	-9.70363								37.6109	-48.9724	-10.243								23.0815	-38.8752	-5.11431
	0.19125	108.603	90.2646	230.834																					27.1112	-32.2897	-11.5519								36.1618	-46.818	-11.5819								20.9187	-35.3816	-6.18225
	0.1925	114.896	95.8788	240.027																					24.4981	-27.5813	-14.0615								34.619	-44.311	-12.9869								18.8526	-31.9685	-7.08919
	0.19375	120.757	101.059	248.148																					22.6179	-23.2234	-16.2922								33.0156	-41.578	-14.4581								17.1514	-27.8792	-8.65622
	0.195	126.888	105.678	256.193																					20.5864	-17.8697	-18.6584								31.3075	-38.5366	-16.1276								15.0907	-23.4786	-10.3735
	0.19625	133.305	110.419	265.233																					18.1804	-12.3885	-21.6699								29.5113	-35.1149	-17.9294								13.1212	-19.3088	-11.9244
	0.1975	139.388	115.526	273.891																					16.4595	-7.52071	-24.275								27.7536	-31.4618	-19.7862								11.5756	-14.6292	-13.9852
	0.19875	145.7	119.99	281.629																					14.7546	-2.19089	-26.7129								26.0014	-27.6269	-21.7808								9.86906	-9.83149	-16.2338
	0.2	152.238	124.505	290.44																					12.6275	3.33015	-29.7562								24.1942	-23.5164	-23.9738								8.10347	-5.44703	-18.1872
	0.20125	158.059	129.202	298.637																					11.1616	8.07043	-32.4251								22.4034	-19.1471	-26.2053								6.9443	-0.72448	-20.5431
	0.2025	164.089	133.731	305.226																					9.86297	12.7629	-34.5204								20.6898	-14.7667	-28.4864								5.67779	3.97124	-23.1244
	0.20375	170.308	137.865	312.428																					8.16603	17.7661	-37.2371								18.9818	-10.3036	-30.9328								4.22883	7.9854	-25.2603
	0.205	176.355	142.065	319.553																					7.02677	21.8292	-39.659								17.3122	-5.64769	-33.4399								3.45068	12.0801	-27.6806
	0.20625	182.372	146.34	326.448																					6.26992	25.6135	-41.2683								15.7474	-1.03587	-35.8918								2.5813	16.1747	-30.3531
	0.2075	188.552	150.47	333.497																					4.98725	29.5969	-43.3158								14.2542	3.39964	-38.3658								1.47043	19.3839	-32.5105
	0.20875	194.672	154.7	341.235																					4.11887	32.5844	-45.3713								12.7941	7.82963	-40.7846								0.901578	22.4482	-34.6893
	0.21	200.436	158.7	348.36																					3.82409	35.2215	-46.4308								11.4276	12.1549	-43.1374								0.423956	25.5662	-37.2491
	0.21125	205.853	162.012	354.336																					2.94774	38.0258	-47.9366								10.1658	16.2488	-45.3469								-0.44542	27.8631	-39.1703
	0.2125	210.981	165.691	361.002																					2.26259	39.906	-49.522								8.96468	20.0893	-47.4021								-0.78351	29.7574	-40.9145
	0.21375	215.419	169.282	367.437																					2.24665	41.2763	-50.1912								7.8131	23.7534	-49.3195								-0.97134	31.7323	-43.0611
	0.215	220.575	172.866	372.417																					1.62524	43.013	-51.1154								6.81029	27.1255	-51.0221								-1.63679	33.031	-44.5744
	0.21625	225.996	176.862	378.393																					1.01179	43.8336	-52.3104								5.85156	30.167	-52.4602								-1.83535	33.7501	-45.7497
	0.2175	231.701	180.555	385.518																					1.19503	44.0487	-52.6689								4.97548	32.9054	-53.744								-1.80316	34.6195	-47.2577
	0.21875	237.213	183.875	391.417																					0.772785	44.7419	-53.2107								4.17103	35.3353	-54.7578								-2.26468	34.9522	-48.2076
	0.22	242.398	187.346	396.857																					0.191205	44.6622	-54.0233	-1.70491							3.42168	37.3905	-55.5292	-2.81558							-2.40957	34.6356	-48.7281	-1.81389
	0.22125	247.126	190.823	403.752																					0.478011	43.8416	-54.0153	-1.5854							2.77701	39.071	-56.0747	-3.1021							-2.21101	34.5659	-49.4956	-1.74412
	0.2225	251.84	194.106	408.962																					0.286807	43.4592	-53.9117	-2.06342							2.17643	40.4265	-56.3723	-3.45474							-2.54374	34.0507	-49.8068	-2.06612
	0.22375	256.763	197.44	413.636																					-0.19917	42.5669	-54.1348	-2.13512							1.63645	41.4678	-56.4494	-3.89002							-2.67253	32.8593	-49.517	-1.96415
	0.225	261.695	200.885	419.152																					0.175271	40.9098	-53.3779	-2.22275							1.17362	42.1566	-56.2841	-4.39143							-2.46861	31.9685	-49.5009	-1.95879
	0.22625	266.479	203.858	424.668																					0.143403	39.6112	-52.175	-3.06724							0.743843	42.4927	-55.8874	-5.00854							-2.6618	30.7878	-49.0555	-2.52227
	0.2275	271.603	207.157	429.648																					-0.28681	38.0338	-51.1871	-3.61695							0.391206	42.5588	-55.2482	-5.71932							-2.84426	28.9793	-47.8588	-2.64033
	0.22875	276.356	210.889	435.777																					-0.00797	35.7792	-49.3069	-4.03123							0.0661193	42.3219	-54.3997	-6.48521							-2.60814	27.4659	-46.7372	-2.8228
	0.23	281.077	214.469	441.447																					0.103569	33.8671	-46.63	-5.4095							-0.192848	41.815	-53.2977	-7.39435							-2.71547	25.9794	-45.3311	-3.70828
	0.23125	285.901	217.5	446.044																					-0.31071	31.9312	-44.0727	-6.72403								41.1097	-51.8982	-8.42471							-2.98916	23.7952	-43.0396	-4.28249
	0.2325	290.45	220.669	450.947																					-0.1673	29.3499	-40.8381	-7.77565								40.14	-50.2672	-9.54323							-2.71547	21.9652	-40.673	-4.87281
	0.23375	294.724	223.915	455.774																						27.1511	-36.6077	-9.8311								39.0104	-48.3167	-10.7279								20.366	-38.1775	-6.16615
	0.235	298.812	227.328	459.987																						25.2868	-32.5366	-12.03								37.699	-46.0742	-12.1109								18.1926	-34.7751	-7.34679
	0.23625	303.179	230.846	464.201																						22.7534	-28.0274	-13.7667								36.2334	-43.4569	-13.56								16.3304	-31.1849	-8.44692
	0.2375	307.571	234.481	469.641																						20.5943	-22.7533	-16.356								34.652	-40.6193	-15.0807								14.7794	-27.6913	-10.1857
	0.23875	312.074	237.809	474.391																						18.8894	-17.7741	-19.2559								33.0101	-37.4842	-16.7833								12.8314	-23.484	-11.9996
	0.24	317.007	241.086	478.911																						16.6507	-12.6514	-21.4707								31.2689	-33.9468	-18.5961								11.0712	-19.1371	-13.6042
	0.24125	321.757	244.31	483.431																						14.5634	-6.9471	-24.2989								29.4892	-30.211	-20.519								9.75099	-14.9995	-15.8152
	0.2425	326.378	247.332	487.569																						13.2569	-1.80848	-27.3901								27.704	-26.321	-22.5467								8.1142	-10.4701	-18.053
	0.24375	330.67	250.325	491.323																						11.4404	3.17081	-29.7642								25.9188	-22.1335	-24.7397								6.59547	-5.87099	-20.103
	0.245	334.046	253.201	494.847																						9.5682	8.69184	-32.3614								24.1005	-17.7145	-27.0153								5.5812	-1.70119	-22.5609
	0.24625	337.746	255.75	498.831																						8.67591	13.3923	-35.2613								22.2987	-13.301	-29.3405								4.33616	2.69937	-25.0832
	0.2475	341.803	257.931	502.662																						7.27374	17.6307	-37.3407								20.5631	-8.80489	-31.7869								3.10722	6.99796	-27.262
	0.24875	345.8	260.5	506.339																						5.79191	22.355	-39.4599								18.8771	-4.09389	-34.2774								2.44177	10.6257	-29.6716
	0.25	350.654	263.562	510.553																						5.19439	26.2747	-41.8499								17.2186	0.435286	-36.7403								1.63679	14.4574	-32.2153
	0.25125	355.182	266.317	514.307																						4.33397	29.4136	-43.499								15.6372	4.82671	-39.1482								0.686916	18.1765	-34.1795
	0.2525	358.429	268.716	517.218																						3.19471	32.9828	-45.0287								14.133	9.23467	-41.5615								0.27906	20.9885	-36.2992
	0.25375	361.97	271.15	520.896																						2.9079	35.9305	-46.9168								12.6894	13.5159	-43.8757								-0.1449	23.8274	-38.5639
	0.255	365.669	273.726	524.037																						2.45379	37.9063	-48.1358								11.3229	17.5216	-46.0301								-0.88011	26.5858	-40.1685
	0.25625	369.645	276.323	526.412																						1.64117	40.145	-49.1236								10.0722	21.307	-48.0357								-1.04111	28.4909	-41.7409
	0.2575	373.868	278.891	529.86																						1.49777	42.065	-50.5657								8.8655	24.8994	-49.9036								-1.22894	30.1546	-43.5548
	0.25875	378.173	281.393	533.461																						1.31453	42.9573	-51.5296								7.73045	28.2054	-51.551								-1.84072	31.8504	-44.7301
	0.26	382.287	283.908	536.219																						0.629382	43.9611	-52.0156								6.75519	31.1036	-52.9561								-1.90512	32.7573	-45.6155
	0.26125	386.147	286.252	539.513																						0.565647	44.7339	-53.0433								5.81299	33.7319	-54.1683								-1.91049	33.2725	-46.882
	0.2625	390.221	288.564	542.654																						0.605481	44.6064	-53.6966								4.93691	36.035	-55.138								-2.37201	33.9219	-47.4938
	0.26375	394.26	290.687	544.8																						0.079669	44.4391	-53.7126	-1.68897							4.19858	37.9911	-55.8708	-2.3803							-2.42031	33.8789	-47.73	-1.74949
	0.265	397.919	292.219	547.021																						0.007967	44.3515	-54.1826	-1.99171							3.44372	39.5394	-56.3667	-2.57314							-2.25394	33.4282	-48.272	-1.82999
	0.26625	401.595	293.812	549.78																						0.239006	43.3238	-54.3818	-1.64914							2.79905	40.8177	-56.6092	-2.84313							-2.63497	33.1598	-48.17	-2.09295
	0.2675	405.415	295.217	552.001																						-0.1434	42.1845	-53.6329	-2.05545							2.22051	41.7489	-56.6422	-3.14618							-2.6296	32.3763	-47.6119	-1.87829
	0.26875	409.106	296.574	554.376																						-0.26291	41.3241	-53.2425	-2.70873							1.68604	42.3164	-56.4604	-3.54289							-2.34518	31.1098	-47.2845	-1.96952
	0.27	412.707	298.153	557.671																						0.12747	39.5316	-52.4697	-2.75653							1.25076	42.5478	-55.9976	-4.01675							-2.6296	30.1331	-46.3615	-2.31298
	0.27125	416.57	299.856	560.046																						-0.1912	37.5239	-50.5736	-3.46558							0.859551	42.5092	-55.2978	-4.55672							-2.6618	28.829	-44.8213	-2.23248
	0.2725	419.952	301.32	561.731																						-0.31071	36.1058	-48.8368	-4.73231							0.512425	42.2117	-54.3556	-5.21792							-2.40957	26.9185	-43.4743	-2.38811
	0.27375	422.794	302.851	564.49																						0.103569	33.8193	-46.7814	-5.37763							0.203868	41.6056	-53.1655	-5.96727							-2.5813	25.4964	-41.5853	-2.96769
	0.275	426.184	304.301	566.098																						-0.1673	31.2938	-43.4114	-6.65233								40.7736	-51.6778	-6.80478							-2.75303	23.8328	-38.9235	-3.18235
	0.27625	429.921	305.398	567.784																						-0.42224	29.4933	-40.2008	-8.57234								39.7432	-49.8815	-7.77453							-2.45787	21.6432	-36.3905	-3.60094
	0.2775	433.349	306.602	570.159																							27.1431	-36.6715	-10.0143								38.5421	-47.8539	-8.85999								19.8884	-33.5462	-4.64205
	0.27875	436.842	307.888	572.304																							24.5379	-31.9232	-11.9423								37.1976	-45.4405	-10.0226								18.214	-29.8433	-5.31824
	0.28	440.411	309.144	574.526																							22.7135	-27.2068	-14.5156								35.6824	-42.6855	-11.2844								15.9976	-26.2102	-6.17151
	0.28125	443.895	310.496	576.518																							20.6262	-22.7135	-16.7623								34.0955	-39.6992	-12.717								14.2267	-22.5931	-7.77074
	0.2825	447.294	311.794	578.97																							18.1804	-17.1526	-19.1683								32.4095	-36.4318	-14.2322								12.7777	-18.214	-9.05334
	0.28375	450.748	313.064	580.349																							16.5631	-11.6953	-22.2116								30.6684	-32.7401	-15.8301								10.8082	-13.8618	-10.3681
	0.285	454.073	314.169	581.804																							14.8263	-6.8037	-24.8168								28.8501	-28.8501	-17.5822								9.24654	-9.83686	-12.4235
	0.28625	457.26	315.22	583.49																							12.747	-1.3225	-27.3741								27.0869	-24.8499	-19.4887								8.06053	-5.32897	-14.2911
	0.2875	460.607	316.136	584.869																							11.3846	4.19853	-30.4334								25.2962	-20.5521	-21.4282								6.48814	-0.88548	-16.0567
	0.28875	464.128	316.974	586.708																							10.0303	8.83525	-33.0625								23.4834	-16.056	-23.5275								5.20554	3.05892	-18.4179
	0.29	467.228	317.84	588.393																							8.3652	13.6632	-35.1737								21.7037	-11.5984	-25.7755								4.33079	7.19116	-20.7148
	0.29125	470.277	318.542	590.615																							7.34544	18.5229	-37.8585								20.0231	-7.06375	-28.0952								3.14479	11.1409	-22.7541
	0.2925	473.338	319.116	592.224																							6.48502	22.5143	-40.1291								18.3206	-2.40234	-30.4645								2.09295	14.4735	-25.2764
	0.29375	476.185	319.722	593.22																							5.13862	26.3384	-41.6906								16.6786	2.17643	-32.9495								1.56703	17.9028	-27.7718
	0.295	479.012	320.022	594.905																							4.326	30.29	-43.8018								15.1303	6.54582	-35.462								0.778147	21.1066	-29.9023
	0.29625	481.864	320.142	595.825																							3.9436	33.2776	-45.6501								13.6592	10.9152	-37.8919								-0.0644	23.5215	-32.328
	0.2975	484.656	320.3	596.897																							3.01147	35.9624	-46.646								12.199	15.1303	-40.3163								-0.30589	26.0116	-34.6947
	0.29875	487.388	320.375	598.889																							2.42192	38.8066	-48.1915								10.8877	19.0699	-42.7021								-0.76741	28.2977	-36.5944
	0.3	490.338	320.477	600.345																							2.39802	40.631	-49.6654								9.67546	22.7506	-44.9556								-1.35237	29.693	-38.6766
	0.30125	493.021	320.58	601.724																							1.76864	42.0252	-50.2549								8.49634	26.2439	-47.0384								-1.43286	31.0883	-40.7266
	0.3025	495.413	320.892	603.103																							1.2508	43.7062	-51.2906								7.39986	29.4231	-48.9779								-1.58849	32.3656	-42.1219
	0.30375	497.706	320.934	604.635																							1.40217	44.4471	-52.4936								6.44664	32.2332	-50.7521								-2.07685	32.8164	-43.587
	0.305	500.112	320.795	605.248																							0.98789	44.6383	-52.7565								5.52648	34.7237	-52.2894								-2.06075	33.074	-45.1379
	0.30625	502.297	320.649	606.091																							0.414277	45.188	-53.2903								4.68896	36.9056	-53.5842								-2.01245	33.3691	-46.0073
	0.3075	504.605	320.388	607.623																							0.717017	44.965	-54.0073	-1.65711							3.92308	38.7129	-54.6531	-2.68885							-2.46324	32.929	-46.7372
	0.30875	507.128	319.935	608.236																							0.398343	44.0727	-53.8161	-1.5854							3.23434	40.1565	-55.5072	-2.96435							-2.38274	32.1938	-47.7085
	0.31	509.582	319.565	609.845																							-0.07967	43.6504	-53.5612	-2.11122							2.61722	41.2695	-56.1078	-3.32801							-2.27541	31.6089	-47.95
	0.31125	511.668	319.386	611.301																							0.183238	42.5908	-53.5373	-2.19089							2.06623	42.0795	-56.4714	-3.75778							-2.6457	30.4658	-47.95
	0.3125	513.74	318.851	612.297																							0.095602	40.8541	-52.5096	-2.32632							1.57033	42.5478	-56.6147	-4.2647							-2.5813	29.0329	-48.2022
	0.31375	515.76	318.28	613.293																							-0.38241	39.5555	-51.1233	-3.18674							1.16811	42.6855	-56.5376	-4.85977							-2.37737	27.8469	-47.7407
	0.315	517.598	317.802	614.289																							-0.03187	37.8904	-49.992	-3.79222							0.776902	42.5202	-56.2014	-5.55953							-2.694	26.3068	-46.8552
	0.31625	519.503	317.091	615.132																							-0.08764	35.5402	-47.8091	-4.39771							0.457325	42.1125	-55.6504	-6.3695							-2.6618	24.3802	-46.1576
	0.3175	521.61	316.184	615.668																							-0.40631	33.6281	-45.0207	-5.86361							0.176318	41.4458	-54.824	-7.25109							-2.38811	22.8775	-44.7515
	0.31875	523.761	315.657	616.587																							-0.10357	31.5727	-42.4235	-7.21001								40.5477	-53.7771	-8.27043							-2.63497	21.2193	-42.8089
	0.32	526.147	315.152	617.966																							-0.03187	28.9436	-38.9898	-8.46877								39.4347	-52.4271	-9.42201							-2.6457	19.0888	-41.0379
	0.32125	528.404	314.596	618.809																								26.7846	-34.7036	-10.572								38.1784	-50.8072	-10.6177								17.4788	-38.5639
	0.3225	530.474	314.33	619.652																								24.7212	-30.7122	-12.747								36.7734	-48.8897	-11.9566								15.8205	-35.4674
	0.32375	532.492	314.046	620.648																								22.108	-26.0357	-14.5554								35.2141	-46.6913	-13.4277								13.6847	-32.6393
	0.325	534.553	313.571	621.721																								20.0048	-20.7696	-17.2482								33.539	-44.1181	-15.0091								12.1928	-29.2798
	0.32625	536.446	312.929	621.644																								18.3158	-15.9178	-20.1083								31.842	-41.2144	-16.6896								10.8028	-25.2925
	0.3275	538.243	312.511	622.41																								16.0532	-10.8349	-22.3072								30.0733	-38.0682	-18.5299								8.92455	-21.5842
	0.32875	540.143	311.942	623.253																								14.1651	-5.24219	-25.2549								28.244	-34.63	-20.5135								7.59365	-17.731
	0.33	542.235	311.27	623.789																								12.8744	-0.20714	-28.3859								26.4532	-30.8337	-22.5522								6.55254	-13.1695
	0.33125	543.986	310.943	624.862																								11.0182	4.63671	-30.6724								24.6625	-26.8279	-24.7562								5.07137	-8.98894
	0.3325	545.626	310.557	625.934																								9.32122	9.95857	-33.3891								22.8222	-22.7285	-27.0979								4.00343	-5.04991
	0.33375	547.274	309.836	626.394																								8.4608	14.42	-36.297								21.0535	-18.3426	-29.5168								3.35945	-0.55812
	0.335	548.635	309.197	626.854																								7.0427	18.5468	-38.2808								19.3675	-13.7859	-31.9356								2.29151	3.60631
	0.33625	549.945	308.708	627.773																								5.64053	23.1198	-40.384								17.6979	-9.28977	-34.4482								1.48116	7.27165
	0.3375	551.355	307.87	627.773																								5.13066	26.7447	-42.7502								16.0725	-4.74957	-37.0158								1.11624	11.1892
	0.33875	552.909	307.169	628.233																								4.17463	29.8996	-44.232	-1.72881							14.5683	-0.104689	-39.4292								0.338092	14.8438
	0.34	554.464	306.766	629.305																								3.10708	33.4051	-45.7298	-1.93595							13.1137	4.42449	-41.848								-0.21466	17.7847
	0.34125	556.125	306.305	629.842																								2.8362	36.2173	-47.5542	-1.63321							11.7417	8.74979	-44.1567								-0.39176	20.8812
	0.3425	557.745	305.779	630.531																								2.27852	38.1931	-48.6058	-2.07138							10.4579	13.0255	-46.3497								-0.88011	23.6396
	0.34375	559.05	305.539	631.067																								1.47387	40.4876	-49.5937	-2.78043							9.26773	17.147	-48.3883								-1.38993	25.6413
	0.345	560.11	305.211	631.91																								1.442	42.2562	-50.956	-2.7884							8.15472	20.9709	-50.2617								-1.3631	27.7396
	0.34625	561.267	304.652	631.834																								1.2269	43.0768	-51.7607	-3.68866							7.12987	24.5578	-51.9202								-1.58313	29.4891
	0.3475	562.16	304.301	632.37																								0.589547	44.1205	-52.2865	-4.99522							6.19318	27.9244	-53.3473								-1.99098	30.5088
	0.34875	563.02	303.912	633.059																								0.605481	44.8056	-53.3301	-5.72817							5.35016	30.9824	-54.554								-1.84072	31.5284
	0.35	564.234	303.369	633.366																								0.581581	44.5985	-53.856	-7.15424							4.55121	33.6272	-55.5292								-1.91585	32.4085
	0.35125	565.466	302.865	634.132																								0	44.4312	-53.7843	-9.16189							3.86798	35.9965	-56.2565	-2.53457							-2.24321	32.4192
	0.3525	566.598	302.438	634.592																								-0.00797	44.1842	-54.1906	-10.6597							3.20679	38.0352	-56.7524	-2.79354							-2.10368	32.4461
	0.35375	567.801	302.022	635.128																								0.095602	42.9573	-54.1268	-12.6912							2.62273	39.6936	-57.0004	-3.13516							-2.01782	32.43
	0.355	568.845	301.442	635.435																								-0.36648	41.8419	-53.2585	-15.3362							2.11582	40.983	-57.0224	-3.52637							-2.37737	31.6411
	0.35625	569.592	300.934	635.971																								-0.43818	40.8222	-52.6848	-17.5351							1.664	41.9693	-56.8075	-4.02226							-2.28078	30.7717
	0.3575	570.329	300.527	636.124																								-0.11154	38.9101	-51.6651	-20.0526							1.25076	42.6194	-56.3612	-4.57876							-2.09295	29.9935
	0.35875	571.068	299.974	636.507																								-0.45411	36.9901	-49.6017	-23.1198							0.909141	42.928	-55.6504	-5.25649							-2.46861	28.6144
	0.36	571.848	299.437	636.737																								-0.58158	35.4525	-47.6737	-25.717							0.584054	42.9115	-54.6862	-6.04992							-2.37737	27.0581
	0.36125	572.85	299.211	637.58																								-0.1673	33.1103	-45.3394	-28.3222							0.319577	42.658	-53.4575	-6.91498							-2.20028	25.7916
	0.3625	573.935	298.746	637.656																								-0.46208	30.5848	-41.8021	-31.3894								42.1125	-51.9808	-7.89575							-2.5008	24.0528
	0.36375	574.984	298.248	638.193																								-0.65328	28.8321	-38.4082	-33.9388								41.3246	-50.1515	-8.98672							-2.43641	22.1155
	0.365	575.856	297.968	638.652																									26.3862	-34.7036	-36.1616								40.2997	-48.0247	-10.2099								20.5968
	0.36625	576.569	297.559	638.729																									23.7651	-29.804	-38.8544								39.0765	-45.6444	-11.5158								18.7453
	0.3675	577.171	297.004	638.652																									21.9806	-25.1354	-40.9895								37.7431	-42.8674	-12.9484								16.7543
	0.36875	577.755	296.641	639.112																									19.7658	-20.4669	-42.543								36.2279	-39.7157	-14.5187								15.2356
	0.37	578.498	296.229	639.725																									17.3199	-14.7945	-44.6224								34.5859	-36.3656	-16.1772								13.572
	0.37125	579.419	295.706	639.648																									15.7584	-9.38496	-46.3193								32.8723	-32.7291	-17.9679								11.6293
	0.3725	580.18	295.251	640.338																									14.0057	-4.51721	-47.2594								31.1312	-28.7013	-19.8854								10.3252
	0.37375	580.804	294.844	640.491																									11.9025	1.12333	-48.789								29.2964	-24.5303	-21.9516								8.96748
	0.375	581.402	294.252	640.798																									10.6676	6.51689	-50.1593								27.445	-20.249	-24.0785								7.23409
	0.37625	581.768	293.647	640.874																									9.31326	10.9465	-50.6931								25.6433	-15.7089	-26.332								6.12322
	0.3775	581.916	293.238	640.951																									7.60835	15.8301	-51.8164								23.825	-11.0309	-28.7399								5.13577
	0.37875	582.195	292.718	641.181																									6.63639	20.5067	-52.8999								21.9902	-6.46317	-31.1863								3.71901
	0.38	582.578	292.082	641.487																									5.768	24.2113	-53.1151								20.205	-1.85134	-33.6327								2.87646
	0.38125	582.967	291.612	641.717																									4.46144	27.9398	-53.6887								18.5299	2.82109	-36.1452								2.29688
	0.3825	583.597	291.166	642.177																									3.71256	31.7081	-54.3579	-1.73678							16.8439	7.33925	-38.6743								1.24504
	0.38375	584.154	290.576	642.253																									3.21064	34.4567	-53.9755	-1.72084							15.2295	11.637	-41.0436								0.643984
	0.385	584.558	289.956	642.789																									2.21479	37.014	-53.7365	-2.19089							13.7418	15.8356	-43.3743								0.354191
	0.38625	584.851	289.445	642.789																									1.66507	39.6829	-53.5532	-2.16699							12.3092	19.8744	-45.6279								-0.39712
	0.3875	585.094	288.696	642.636																									1.5615	41.356	-52.2068	-2.41396							10.9262	23.5771	-47.6886								-0.72448
	0.38875	585.174	287.976	642.789																									0.892288	42.7024	-50.7489	-3.32218							9.65342	26.9877	-49.6391								-0.79961
	0.39	585.327	287.588	642.943																									0.501912	44.2161	-49.4025	-3.87189							8.48532	30.1945	-51.3527								-1.30407
	0.39125	585.753	286.972	643.632																									0.613448	44.7578	-46.9009	-4.61281							7.40537	33.0431	-52.8845								-1.66363
	0.3925	586.127	286.322	643.785																									0.191205	44.8375	-43.9532	-6.15838							6.40807	35.5116	-54.1573								-1.59386
	0.39375	586.42	285.846	644.015																									-0.20714	45.3155	-41.2126	-7.51275							5.50995	37.6495	-55.1601								-1.87292
	0.395	586.673	285.285	644.398																									0.071702	44.7658	-37.4841	-8.87508							4.69447	39.4567	-55.9315	-2.46295							-2.17881
	0.39625	586.853	284.571	644.092																									-0.23901	43.746	-33.1103	-11.066							3.93961	40.8893	-56.4935	-2.7164							-2.05538
	0.3975	586.784	284.038	644.475																									-0.66125	43.2122	-29.0233	-13.2011							3.28944	41.9693	-56.7855	-3.00843							-2.16808
	0.39875	586.729	283.448	644.552																									-0.28681	41.9216	-24.3149	-15.0892							2.67783	42.7241	-56.8406	-3.39413							-2.47934
	0.4	586.82	282.66	644.398																									-0.44614	40.0494	-18.9133	-17.8856							2.14337	43.1594	-56.6477	-3.84594							-2.27004
	0.40125	587.109	282.069	645.088																									-0.80465	38.7269	-13.9022	-20.6182							1.66951	43.2916	-56.2455	-4.38592							-2.25931
	0.4025	587.5	281.411	645.548																									-0.39038	36.9025	-8.77948	-22.8171							1.26178	43.0657	-55.6064	-5.03609							-2.54374
	0.40375	587.951	280.757	645.318																									-0.38241	34.5443	-3.10707	-25.7648							0.909141	42.5864	-54.7027	-5.77993							-2.35054
	0.405	588.361	280.151	645.701																									-0.71702	32.6641	1.88018	-28.8161							0.600584	41.8866	-53.5016	-6.61744							-2.23248
	0.40625	588.554	279.501	645.701																									-0.30274	30.521	6.78776	-31.0628								40.9279	-52.091	-7.55965							-2.5813
	0.4075	588.559	278.765	645.931																									-0.0956	27.8999	12.022	-33.8353								39.7708	-50.3719	-8.63408							-2.40957
	0.40875	588.459	277.999	645.701																										25.8047	16.4197	-36.7352								38.4429	-48.3167	-9.81872
	0.41	588.505	277.3	646.007																										23.7492	20.5067	-38.6313								36.9717	-46.0301	-11.1025
	0.41125	588.721	276.602	646.161																										21.1679	24.9044	-40.8381								35.3794	-43.4239	-12.4635
	0.4125	589.1	275.805	646.161																										19.1364	28.4258	-43.1565								33.6547	-40.454	-13.9622
	0.41375	589.415	274.935	646.697																										17.3598	31.4213	-44.5347								31.864	-37.1315	-15.5987
	0.415	589.631	274.26	646.773																										15.137	34.8391	-46.0644								30.0678	-33.6272	-17.3398
	0.41625	589.777	273.595	646.697																										13.3524	37.4044	-47.833								28.1999	-29.8308	-19.1801
	0.4175	589.753	272.746	646.773																										12.1096	39.2368	-48.7731								26.3045	-25.6819	-21.2023
	0.41875	589.576	272.089	646.697																										10.2932	41.4914	-49.8008								24.4807	-21.4172	-23.3401
	0.42	589.532	271.312	647.157																										8.82728	43.0768	-51.211								22.6734	-17.0643	-25.5055
	0.42125	589.766	270.489	647.08																										8.06246	43.7699	-51.92								20.8441	-12.5021	-27.8362
	0.4225	590.1	269.774	647.386																										6.68419	44.718	-52.5414								19.114	-7.82963	-30.3212
	0.42375	590.592	269.081	647.54																										5.46526	45.2279	-53.5771								17.4445	-3.28393	-32.7566
	0.425	590.992	268.252	647.54																										5.04302	44.8215	-54.0073								15.8301	1.2728	-35.2086
	0.42625	591.322	267.408	647.846																										4.09497	44.5985	-54.0153								14.2432	5.86258	-37.7156
	0.4275	591.371	266.599	647.693																										3.04334	44.1364	-54.4455								12.8272	10.2705	-40.1951
	0.42875	591.358	265.771	647.693																										2.9079	42.7581	-54.1826								11.4552	14.403	-42.5423
	0.43	591.426	265.007	647.54																										2.33429	41.5472	-53.2266								10.1438	18.4528	-44.7959
	0.43125	591.68	264.253	648.153																										1.5376	40.3442	-52.5175								8.94264	22.2877	-46.9502
	0.4325	592.068	263.565	647.999																										1.63321	38.2648	-51.2428								7.85718	25.7865	-48.9063
	0.43375	592.497	262.715	648.306																										1.35437	36.3847	-49.0201								6.85437	28.9933	-50.7135
	0.435	592.917	261.887	648.612																										0.764818	34.7196	-46.8611								5.90115	31.9467	-52.3004
	0.43625	593.131	261.217	648.306																										0.900255	32.3056	-44.224								5.09119	34.5198	-53.6614
	0.4375	593.272	260.35	648.306																										0.884321	29.9076	-40.6071								4.31429	36.7293	-54.824
	0.43875	593.323	259.489	648.382																										0.334608	28.123	-37.0857								3.63105	38.6302	-55.7
	0.44	593.375	258.835	648.306																										0.40631	25.6453	-33.174								3.01945	40.14	-56.3833
	0.44125	593.447	258.044	648.612																										0.493945	23.1198	-28.2107								2.45193	41.3301	-56.8351
	0.4425	593.882	257.157	648.612																										0.015934	21.4229	-23.558								1.97256	42.118	-57.0445
	0.44375	594.297	256.5	648.842																										0.055768	19.1762	-18.8735								1.54829	42.6084	-57.0114
	0.445	594.708	255.766	649.072																										0.231039	16.7941	-13.0338								1.14056	42.7957	-56.7524
	0.44625	595.007	254.865	648.919																										-0.1912	15.3203	-7.71989								0.809962	42.6855	-56.24
	0.4475	595.105	254.005	648.919																										-0.27884	13.5277	-2.8601								0.523445	42.2668	-55.4852
	0.44875	595.112	253.267	648.919																										0.071702	11.544	2.75653								0.264477	41.6056	-54.4162
	0.45	595.143	252.398	648.689																										-0.25494	10.4047	7.92702									40.7405	-53.0773
	0.45125	595.327	251.63	649.072																										-0.35054	9.14595	12.3247									39.6716	-51.4629
	0.4525	595.609	250.847	648.995																											7.57648	17.1208									38.4208	-49.5454
	0.45375	596.006	250.141	649.148																											6.7798	21.6619									36.9993	-47.2313
	0.455	596.441	249.304	649.378																											5.90344	25.2151									35.5061	-44.6526
	0.45625	596.655	248.607	649.225																											4.66858	28.9117									33.9137	-41.7489
	0.4575	596.833	247.842	648.919																											4.07903	32.4809									32.1946	-38.4484
	0.45875	596.85	247.038	649.378																											3.61695	35.0064									30.4645	-34.8394
	0.46	596.87	246.301	649.532																											2.645	37.5									28.7013	-31.0761
	0.46125	597.049	245.653	649.302																											2.21479	40.0255									26.894	-27.0098
	0.4625	597.469	244.902	649.685																											2.06342	41.5233									25.0923	-22.6404
	0.46375	598.001	244.232	649.761																											1.38623	42.8219									23.3401	-18.1883
	0.465	598.514	243.593	649.838																											1.06756	44.2957									21.61	-13.6922
	0.46625	598.837	242.813	649.991																											1.26673	44.6861									19.8744	-9.03631
	0.4675	599.095	242.113	649.761																											0.748885	44.7737									18.2104	-4.29225
	0.46875	599.109	241.468	649.915																											0.501912	45.2039									16.607	0.264477
	0.47	599.172	240.803	649.838																											0.796686	44.5347									15.0697	4.79365
	0.47125	599.326	240.224	649.685																											0.422243	43.4831									13.6041	9.33385
	0.4725	599.66	239.603	650.144																											0.095602	42.9414									12.2486	13.5765
	0.47375	600	238.949	650.068																											0.478011	41.4993									10.9593	17.5657
	0.475	600.344	238.412	650.144																											0.207138	39.5634									9.71403	21.4392
	0.47625	600.661	237.812	650.374																											-0.20714	38.2569									8.56797	25.0317
	0.4775	600.722	237.078	650.221																											0.191205	36.3607									7.52659	28.2826
	0.47875	600.662	236.506	650.144																											0.039834	33.9468									6.5348	31.2249
	0.48	600.615	235.942	650.298																											-0.35851	32.1622									5.64218	33.9082
	0.48125	600.598	235.296	650.298																											0.039834	30.0749									4.83222	36.2334
	0.4825	600.819	234.876	650.604																											0.015934	27.4936									4.11042	38.1619
	0.48375	601.097	234.359	650.681																												25.478									3.41617	39.7653
	0.485	601.453	233.788	650.911																												23.3748									2.83211	41.0215
	0.48625	601.658	233.216	650.757																												20.8971									2.25908	41.9142
	0.4875	601.753	232.689	650.681																												18.9532									1.7742	42.4596
	0.48875	601.68	232.116	650.834																												17.1526									1.33341	42.7517
	0.49	601.543	231.534	650.834																												14.914									0.958731	42.7076
	0.49125	601.632	231.056	650.528																												13.2489									0.622624	42.4101
	0.4925	601.845	230.668	650.911																												11.9184									0.341617	41.8205
	0.49375	602.133	230.066	651.217																												10.094										41.0105
	0.495	602.408	229.648	651.14																												8.73168										40.0242
	0.49625	602.687	229.326	651.217																												7.92702										38.8065
	0.4975	602.789	228.736	651.14																												6.57266										37.4235
	0.49875	602.625	228.299	651.14																												5.44136										35.9359
	0.5	602.535	228.072	651.217																												5.03505										34.3435
	0.50125	602.544	227.562	651.294																												4.11887										32.663
	0.5025	602.687	227.141	651.447																												3.16284										30.8777
	0.50375	602.942	226.975	651.064																												3.03537										29.1366
	0.505	603.232	226.422	651.37																												2.37412										27.3183
	0.50625	603.436	226.015	651.6																												1.6093										25.5055
	0.5075	603.451	225.727	651.14																												1.68101										23.6817
	0.50875	603.355	225.249	651.217																												1.3225										21.9516
	0.51	603.175	224.729	651.6																												0.740918										20.227
	0.51125	603.071	224.591	651.064																												0.916189										18.5189
	0.5125	603.25	224.164	651.217																												0.796686										16.899
	0.51375	603.454	223.646	651.677																												0.302741										15.3783
	0.515	603.667	223.405	651.524																												0.493945										13.8961
	0.51625	603.914	223.037	651.217																												0.501912										12.4745
	0.5175	603.989	222.607	651.907																												0										11.1742
	0.51875	603.894	222.25	651.6																												0.135437										9.93994
	0.52	603.712	221.982	651.14																												0.27884										8.72775
	0.52125	603.566	221.586	651.83																												-0.15934										7.71943
	0.5225	603.555	221.26	651.753																												-0.13544										6.75519
	0.52375	603.738	220.871	651.37																												0.111536										5.86809
	0.525	603.983	220.633	652.136																												-0.29477										5.03058
	0.52625	604.113	220.215	652.06																												-0.33461										4.3198
	0.5275	604.032	219.705	651.37																																						3.64207
	0.52875	603.879	219.495	651.907																																						3.047
	0.53	603.696	219.122	651.907																																						2.52356
	0.53125	603.511	218.608	651.524																																						2.04419
	0.5325	603.437	218.476	651.753																																						1.61992
	0.53375	603.646	218.151	652.136																																						1.23974
	0.535	603.764	217.716	651.983																																						0.903631
	0.53625	603.934	217.56	651.907																																						0.672213
	0.5375	604.055	217.301	652.213
	0.53875	603.998	216.849	651.983
	0.54	603.748	216.66	651.83
	0.54125	603.699	216.539	651.983
	0.5425	603.718	216.308	652.366
	0.54375	603.928	216.013	651.983
	0.545	604.179	215.843	652.213
	0.54625	604.458	215.662	652.596
	0.5475	604.442	215.295	652.06
	0.54875	604.335	214.924	651.753
	0.55	604.188	214.818	652.52
	0.55125	604.072	214.495	651.983
	0.5525	604.096	214.071	651.753
	0.55375	604.259	214.064	652.596
	0.555	604.409	213.862	652.366
	0.55625	604.556	213.405	651.83
	0.5575	604.697	213.425	652.366
	0.55875	604.625	213.287	652.213
	0.56	604.413	212.768	651.983
	0.56125	604.335	212.632	651.983
	0.5625	604.302	212.457	652.213
	0.56375	604.384	212.076	652.29
	0.565	604.562	211.838	652.213
	0.56625	604.72	211.706	652.749
	0.5675	604.729	211.254	652.673
	0.56875	604.59	210.958	652.136
	0.57	604.462	210.946	652.29
	0.57125	604.311	210.776	652.596
	0.5725	604.25	210.508	652.52
	0.57375	604.286	210.316	652.29
	0.575	604.489	210.214	652.596
	0.57625	604.731	209.933	652.596
	0.5775	604.902	209.628	652.443
	0.57875	604.936	209.562	652.29
	0.58	604.812	209.259	652.443
	0.58125	604.668	209.008	652.136
	0.5825	604.726	209.069	651.753
	0.58375	604.81	208.841	652.366
	0.585	604.968	208.447	652.52
	0.58625	605.184	208.352	652.06
	0.5875	605.33	208.151	652.52
	0.58875	605.292	207.685	652.29
	0.59	605.236	207.394	651.753
	0.59125	605.155	207.309	652.29
	0.5925	605.062	206.958	652.29
	0.59375	605.202	206.639	651.907
	0.595	605.435	206.544	652.52
	0.59625	605.641	206.285	652.443
	0.5975	605.797	205.923	651.983
	0.59875	605.791	205.729	652.136
	0.6	605.622	205.546	652.29
	0.60125	605.399	205.136	652.06
	0.6025	605.236	204.894	652.213
	0.60375	605.222	204.84	652.213
	0.605	605.281	204.53	652.443
	0.60625	605.244	204.184	652.52
	0.6075	605.209	204.057	652.213
	0.60875	605.035	203.72	652.06
	0.61	604.784	203.344	651.983
	0.61125	604.561	203.223	651.983
	0.6125	604.413	202.885	652.136
	0.61375	604.374	202.457	652.213
	0.615	604.528	202.329	651.83
	0.61625	604.594	202.102	652.06
	0.6175	604.642	201.818	652.29
	0.61875	604.633	201.642	651.753
	0.62	604.461	201.47	651.677
	0.62125	604.208	201.115	652.06
	0.6225	604.078	200.89	651.524
	0.62375	604.034	200.661	651.677
	0.625	604.161	200.361	651.983
	0.62625	604.272	200	651.753
	0.6275	604.256	199.664	651.753
	0.62875	604.199	199.365	651.907
	0.63	603.981	199.032	651.524
	0.63125	603.738	198.744	651.83
	0.6325	603.627	198.585	651.907
	0.63375	603.589	198.245	651.83
	0.635	603.663	197.886	651.83
	0.63625	603.857	197.703	651.677
	0.6375	604.006	197.43	651.907
	0.63875	604.02	197.056	651.447
	0.64	603.868	196.893	651.294
	0.64125	603.659	196.684	651.524
	0.6425	603.528	196.418	651.447
	0.64375	603.476	196.207	651.14
	0.645	603.531	196.074	651.6
	0.64625	603.606	195.746	651.6
	0.6475	603.606	195.439	651.447
	0.64875	603.474	195.136	651.524
	0.65	603.241	194.825	651.447
	0.65125	603.02	194.525	651.217
	0.6525	602.814	194.217	651.14
	0.65375	602.716	193.952	651.524
	0.655	602.8	193.624	651.447
	0.65625	603.034	193.401	651.217
	0.6575	603.207	193.17	651.447
	0.65875	603.29	192.789	651.14
	0.66	603.163	192.49	650.757
	0.66125	602.975	192.157	650.911
	0.6625	602.797	191.865	651.14
	0.66375	602.662	191.561	650.681
	0.665	602.631	191.29	650.987
	0.66625	602.601	190.977	651.294
	0.6675	602.552	190.567	650.911
	0.66875	602.334	190.231	650.757
	0.67	602.103	189.935	650.681
	0.67125	601.77	189.569	650.144
	0.6725	601.519	189.178	649.455
	0.67375	601.407	188.821	649.378
	0.675	601.455	188.486	648.842
	0.67625	601.596	188.155	647.769
	0.6775	601.73	187.89	647.54
	0.67875	601.827	187.566	647.08
	0.68	601.694	187.206	646.237
	0.68125	601.415	186.835	645.548
	0.6825	601.007	186.465	645.088
	0.68375	600.403	185.99	644.398
	0.685	599.717	185.475	643.326
	0.68625	598.886	184.928	643.173
	0.6875	597.889	184.438	642.253
	0.68875	596.859	183.875	641.564
	0.69	595.843	183.342	640.721
	0.69125	594.774	182.769	640.338
	0.6925	593.511	182.107	639.189
	0.69375	592.249	181.45	638.652
	0.695	591.017	180.719	638.039
	0.69625	589.73	179.974	636.89
	0.6975	588.513	179.251	636.201
	0.69875	587.213	178.406	635.435
	0.7	585.884	177.553	634.592
	0.70125	584.616	176.615	633.289
	0.7025	583.312	175.708	632.447
	0.70375	581.964	174.741	631.221
	0.705	580.643	173.644	629.535
	0.70625	579.356	172.449	627.543
	0.7075	578.076	171.169	625.245
	0.70875	576.736	169.843	621.874
	0.71	575.513	168.359	617.507
	0.71125	574.246	166.772	612.144
	0.7125	572.977	165.071	604.712
	0.71375	571.693	163.249	594.752
	0.715	570.41	161.38	582.877
	0.71625	569.162	159.374	566.252
	0.7175	567.942	157.275	546.179
	0.71875	566.698	155.099	524.497
	0.72	565.391	152.73	502.585
	0.72125	564.05	150.188	481.056
	0.7225	562.703	147.73	459.987
	0.72375	561.206	145.145	440.451
	0.725	559.756	142.454	421.297
	0.72625	558.247	139.767	402.986
	0.7275	556.494	136.963	385.595
	0.72875	554.585	134.113	369.046
	0.73	552.512	131.284	353.11
	0.73125	549.947	128.5	337.941
	0.7325	546.741	125.552	323.537
	0.73375	542.812	122.628	309.823
	0.735	537.647	119.729	296.799
	0.73625	531.081	116.831	284.54
	0.7375	522.808	114.061	272.665
	0.73875	512.467	111.216	261.556
	0.74	499.836	108.526	251.366
	0.74125	484.913	105.761	241.177
	0.7425	467.934	102.987	231.753
	0.74375	449.689	100.388	222.636
	0.745	431.156	97.6548	214.285
	0.74625	412.87	95.0575	205.704
	0.7475	395.193	92.4373	198.196
	0.74875	378.445	89.8539	190.841
	0.75	362.753	87.3746	183.409
	0.75125	347.741	84.8357	176.514
	0.7525	333.543	82.4897	170.155
	0.75375	319.898	80.2036	163.643
	0.755	306.939	77.8255	157.207
	0.75625	294.611	75.6112	151.538
	0.7575	282.916	73.4799	145.408
	0.75875	271.937	71.37	139.816
	0.76	261.463	69.3642	134.376
	0.76125	251.182	67.4151	129.09
	0.7625	241.399	65.4155	123.956
	0.76375	232.05	63.4694	118.823
	0.765	223.04	61.5817	114.303
	0.76625	214.389	59.6219	109.323
	0.7675	205.978	57.751	104.803
	0.76875	197.751	55.8877	100.666
	0.77	189.883	54.334	96.222
	0.77125	182.001	52.5335	92.0082
	0.7725	174.458	50.8496	88.1009
	0.77375	167.644	49.3617	84.1935
	0.775	161.052	47.5643	80.2096
	0.77625	154.57	45.9998	76.8385
	0.7775	148.653	44.7096	73.3143
	0.77875	143.392	43.3168	69.8666
	0.78	136.953	41.9009	66.8786
	0.78125	132.131	40.5249	63.9673
	0.7825	125.953	39.1152	60.9027
	0.78375	120.461	37.8235	58.068
	0.785	116.635	36.5777	55.6929
	0.78625	111.556	35.4316	52.9348
	0.7875	106.59	34.3606	50.3299
	0.78875	103.245	33.2205	48.0315
	0.79	99.4092	32.1189	46.0395
	0.79125	94.8982	31.054	43.5112
	0.7925	91.9286	29.9644	41.5959
	0.79375	88.9069	28.947	39.4507
	0.795	84.5093	28.0629	37.5353
	0.79625	81.627	27.0485	35.7732
	0.7975	79.5753	26.198	34.0877
	0.79875	75.9116	25.4488	32.4788
	0.8	73.0615	24.698	30.8699
	0.80125	71.442	23.9824	29.5674
	0.8025	68.6854	23.3036	28.0351
	0.80375	65.6974	22.5037	26.7327
	0.805	64.349	21.8662	25.5835
	0.80625	62.2298	21.2518	24.6641
	0.8075	59.3598	20.5608	23.1318
	0.80875	57.7862	20.0091	22.289
	0.81	56.1543	19.5509	21.5229
	0.81125	53.4207	18.9702	20.3737
	0.8125	51.6187	18.5044	19.6841
	0.81375	50.4403	17.9498	18.7648
	0.815	47.8952	17.4027	18.0752
	0.81625	45.8681	16.8679	17.1559
	0.8175	44.9747	16.462	16.6962
	0.81875	42.8172	15.9946	16.0067
	0.82	40.3057	15.5195	15.3171
	0.82125	39.152	15.1365	14.8574
	0.8225	37.2795	14.9035	14.3211
	0.82375	34.7895	14.4331	13.6316
	0.825	33.53	14.0485	13.0187
	0.82625	32.0223	13.6823	12.8655
	0.8275	29.5461	13.3636	12.1759
	0.82875	27.9019	13.0035	11.7929
	0.83	26.621	12.7552	11.4864
	0.83125	24.5953	12.4672	11.1033
	0.8325	22.8729	12.1347	10.4904
	0.83375	21.9198	11.9401	10.4138
	0.835	20.6665	11.7455	10.2606
	0.83625	19.0775	11.5172	9.57104
	0.8375	18.1473	11.4283	9.41781
	0.83875	16.8694	11.3226	9.11135
	0.84	15.1012	11.1938	8.80489
	0.84125	14.1328	11.125	8.72828
	0.8425	13.1721	10.9992	8.11536
	0.84375	11.7271	10.8767	8.03875
	0.845	11.0314	10.8185	7.57906
	0.84625	10.7663	10.6714	7.65567
	0.8475	9.83167	10.4446	7.34922
	0.84875	9.05783	10.2898	6.96614
	0.85	8.71312	10.0753	7.04276
	0.85125	7.8366	9.8455	6.7363
	0.8525	6.98764	9.66623	6.58307
	0.85375	6.76709	9.46235	6.58307
	0.855	6.3457	9.29691	6.27661
	0.85625	5.55813	9.15433	6.12339
	0.8575	5.42937	9.09774	5.81693
	0.85875	5.32826	8.97055	6.04677
	0.86	4.56511	8.79579	5.97016
	0.86125	4.13616	8.76677	5.74031
	0.8625	4.07487	8.63496	5.74031
	0.86375	3.56306	8.51542	5.43386
	0.865	3.20443	8.39598	5.51047
	0.86625	3.26886	8.28408	5.20401
	0.8675	2.92102	8.22279	5.43386
	0.86875	2.42304	8.18759	5.35724
	0.87	2.60387	8.09864	4.89755
	0.87125	2.44913	8.02666	5.05078
	0.8725	1.86534	7.88407	5.1274
	0.87375	1.8316	7.73246	4.97417
	0.875	1.91427	7.69255	4.97417
	0.87625	1.49288	7.65587	4.89755
	0.8775	1.47915	7.61292	4.74433
	0.87875	1.59859	7.61596	4.89755
	0.88	1.2738	7.62674	4.89755
	0.88125	1.04393	7.54397	4.89755
	0.8825	1.29685	7.55623	4.36125
	0.88375	1.09914	7.52868	4.66771
	0.885	0.734433	7.51632	4.89755
	0.88625	0.798863	7.49494	4.28464
	0.8875	0.879964	7.45513	4.82094
	0.88875	0.45867	7.47807	4.51448
	0.89	0.489267	7.3754	4.36125
	0.89125	0.588903	7.36618	4.20802
	0.8925	0.316082	7.28498	4.28464
	0.89375	0.340598	7.23752	4.28464
	0.895	0.434056	7.1777	3.97818
	0.89625	0.343736	7.09503	4.20802
	0.8975	0.182809	7.1824	4.36125
	0.89875	0.444843	7.1824	3.82495
	0.9	0.423366	7.11189	4.0548
	0.90125	0.273226	7.09503	3.97818
	0.9025	0.3912	7.10268	3.82495
	0.90375	0.539869	7.04295	3.82495
	0.905	0.362075	7.08738	3.90157
	0.90625	0.457101	7.08424	3.90157
	0.9075	0.4724	6.99088	3.51849
	0.90875	0.346776	6.99696	3.82495
	0.91	0.394241	7.01687	3.90157
	0.91125	0.527611	6.95401	3.67172
	0.9125	0.405028	6.89889	3.97818
	0.91375	0.334518	6.84682	3.97818
	0.915	0.455532	6.8529	3.74834
	0.91625	0.415717	6.85594	3.97818
	0.9175	0.333047	6.87595	3.82495
	0.91875	0.501525	6.84064	4.0548
	0.92	0.513784	6.82534	3.90157
	0.92125	0.331478	6.84682	3.97818
	0.9225	0.366684	6.76405	3.82495
	0.92375	0.46171	6.73797	3.82495
	0.925	0.314611	6.79014	3.90157
	0.92625	0.265577	6.77317	4.0548
	0.9275	0.359035	6.69815	3.97818
	0.92875	0.196637	6.70737	4.0548
	0.93	0.097001	6.69658	4.0548
	0.93125	0.262537	6.6246	4.0548
	0.9325	0.233412	6.65824	3.97818
	0.93375	0.012664	6.58469	4.20802
	0.935	0.141425	6.48819	4.13141
	0.93625	0.250279	6.55252	3.97818
	0.9375	0.192027	6.48976	4.0548
	0.93875	0.25479	6.47289	4.28464
	0.94	0.389631	6.57557	3.97818
	0.94125	0.225762	6.52036	3.90157
	0.9425	0.270186	6.46671	4.20802
	0.94375	0.429544	6.5894	3.90157
	0.945	0.340598	6.53114	3.82495
	0.94625	0.345305	6.46063	4.0548
	0.9475	0.427975	6.53879	4.13141
	0.94875	0.360506	6.54036	3.74834
	0.95	0.294703	6.5234	4.0548
	0.95125	0.348345	6.50506	4.0548
	0.9525	0.478578	6.47289	3.74834
	0.95375	0.286956	6.44985	4.0548
	0.955	0.333047	6.45142	4.20802
	0.95625	0.426406	6.48819	3.82495
	0.9575	0.40189	6.50967	3.90157
	0.95875	0.38512	6.49123	3.97818
	0.96	0.503094	6.55723	3.82495
	0.96125	0.449452	6.52497	3.74834
	0.9625	0.449452	6.54644	3.82495
	0.96375	0.624108	6.54644	3.74834
	0.965	0.587333	6.57704	3.74834
	0.96625	0.544478	6.54183	3.74834
	0.9675	0.656274	6.59548	3.90157
	0.96875	0.656274	6.59391	3.67172
	0.97	0.550559	6.61391	3.74834
	0.97125	0.631758	6.60773	3.59511
	0.9725	0.645585	6.57861	3.74834
	0.97375	0.550559	6.5234	3.59511
	0.975	0.515353	6.51271	3.59511
	0.97625	0.516824	6.54801	3.51849
	0.9775	0.581155	6.58626	3.51849
	0.97875	0.585863	6.60008	3.59511
	0.98	0.663923	6.61538	3.67172
	0.98125	0.601161	6.60773	3.44188
	0.9825	0.598121	6.6093	3.51849
	0.98375	0.618028	6.64755	3.51849
	0.985	0.616459	6.63833	3.67172
	0.98625	0.618028	6.57861	3.44188
	0.9875	0.572035	6.58469	3.59511
	0.98875	0.610379	6.56792	3.44188
	0.99	0.631758	6.55723	3.36527
	0.99125	0.624108	6.59548	3.44188
	0.9925	0.61489	6.58165	3.51849
	0.99375	0.53222	6.50967	3.59511
	0.995	0.575075	6.47593	3.51849
	0.99625	0.60577	6.50349	3.67172
	0.9975	0.634798	6.50506	3.36527
	0.99875	0.668533	6.53732	3.74834
	1	0.670102	6.5433	3.82495
[truncated: 7 more columns]

## Sheet: Figure 3
	Figure 3B				Figure 3C				Figure 3D				Figure 3E				Figure 3F
	PBS	IgG	CRD		PBS	IgG	CRD		PBS	IgG	CRD		PBS	IgG	CRD		Nb of fragments	PBS					IgG			CRD
	371.02	578.82	1029.51		276.78	341.58	343.99		74.6	59	33.4		1	5	2		[1;3]	84.2	91.3	82.6	57.7	91.7	91.4	78.9	69.4	14.3	4.3	0	9.7
	785.36	576	487.04		448.89	368.03	224.17		57.2	63.9	46		2	2	15		[4;6]	15.8	8.7	17.4	42.3	0	8.6	21.1	30.6	19	21.7	28.6	25.8
	912.41	610.9	702.7		419.74	318.59	245.05		46	52.2	34.9		5	2	3		>=7	0	0	0	0	8.3	0	0	0	66.7	73.9	71.4	64.5
	483.15	921.44	747.56		345.79	533.29	193.07		71.6	57.9	25.8		2	2	12
	451.36	750.7	259.65		271.29	425.03	148.3		60.1	56.6	57.1		1	2	15
	541.25	527.08	347.53		346.87	294.26	148.74		64.1	55.8	42.8		1	2	4
	610.61	927.72	494.97		474.76	474.18	275.18		77.8	51.1	55.6		2	4	13		Figure 3G				Figure 3H
	774.53	678.55	916.33		391.38	439.8	407.6		50.5	64.8	44.5		2	2	10		PBS	IgG	CRD		PBS	IgG	CRD
	1087.49	455.28	528.36		523.59	322.25	287.14		48.1	70.8	54.3		4	1	8		228.5	255.3	37.7		65.9	80.1	15.4
	1245.08	671.03	1203.04		591.1	392.16	294.52		47.5	58.4	24.5		5	1	17		261.3	315.5	102.6		66.8	59.2	53.1
	668.85	548.77	429.76		342.25	358.54	162.65		51.2	65.3	37.8		2	3	13		261.6	203.6	41.8		50	47.9	28.2
	642.6	839.08	760.63		377.5	458.97	278.96		58.7	54.7	36.7		2	2	6		201.5	176.9	48.2		53.4	60.1	32.4
	502.08	494.79	517.53		285.26	248.04	187.7		56.8	50.1	36.3		3	2	10		177.1	316.9	146.3		62.1	66.8	53.2
	449.18	848.02	502.08		281.34	378.08	255.99		62.6	44.6	51		2	4	5		182.4	272.2	183.6		64.8	61.9	45
	867.7	573.62	842.91		450.84	295.59	307.24		52	51.5	36.4		1	2	16		255.8	184.9	128.4		70.3	51.6	44.7
	1185.56	508.06	548.51		572.46	322.33	171.91		48.3	63.4	31.3		1	2	12		165.1	274	80.2		42.6	90.3	28.7
	368.73	437.83	899.58		236.39	256.95	309.85		64.1	58.7	34.4		1	2	7		216.662	268.2	156.5		59.4875	87.9	61.2
	617.66	994.81	809.37		363.74	533.99	222.89		58.9	53.7	27.5		1	1	3		172	320.2	19.9		68.1	72.1	11.6
	699.74	524.12	862.19		387.83	303.58	305.99		55.4	57.9	35.5		3	3	6		252.7	214.6	64		58.9	77.1	28.7
	698.124	510.59	445.15		388.832	304.97	233.32		58.1842	59.7	52.4		2.15789	2	7		129.5	305.6	50.7		47.4	66.3	16.6
	430.72	576.78	493.95		252.51	310.81	239.67		58.6	53.9	48.5		3	3	7		172.8	159.5	71		56.1	51.9	30.4
	736.06	714.03	658.493		428.89	438.9	249.711		58.3	61.5	40.319		3	3	9.09524		114	273.1	93.7		54.4	75.6	39.1
	564.79	634.56	447.18		358.51	443.78	230.67		63.5	69.9	51.6		2	2	3		189.6	230	87.4714		54.8	54.7	34.8786
	446.8	424.73	501.62		274.86	278.29	234.24		61.5	65.5	46.7		2	2	17		163	273.1	96.5		74.9	75.6	41.9
	472.5	669.98	415.71		273.47	460.74	185.56		57.9	68.8	44.6		3	1	13		167.9	315.5	60.6		49.2	69.3	28.9
	606.02	415.88	386.64		339.4	307.26	209.28		56	73.9	54.1		3	1	9		184.7	147.3	134.5		63.7	68.6	48
	519.21	542.93	627.62		307.99	361.15	280.5		59.3	66.5	44.7		1	3	9		149.9	185.9	96.8		63.4	74.1	36.2
	366.78	815.96	322.42		209.65	489.65	172.78		57.2	60	53.6		2	4	11		198.9	180.4	88.7		49.8	59.7	50.1
	609.74	606.6	468.84		339.35	363.36	222.6		55.7	59.9	47.5		1	2	4		197.3	117.3	33.4		57.2	52.9	26.6
	926.9	589.07	454.38		416	420.41	267.52		44.9	71.4	58.9		3	1	7		145.8	237.619	26.8		54.7	66.8429	20.8
	633.81	542.93	523.59		345.82	361.15	244		54.6	66.5	46.6		3	1	6		260.6	360.5	187.7		76.9	65.7	74.5
	346.2	552.22	498.77		217.49	455.31	183.9		62.8	82.5	36.9		1	1	14		178.479	252.2	32.6		59.25	70	22.6
	273.32	343.21	378.48		189.16	214.68	177.08		69.2	62.5	46.8		3	1	14		216	174.1	82.7		58.6	70.2	75.9
	599.26	372.1	273.29		341.26	250.94	125.89		56.9	67.4	46.1		1	2	5		148.9	254	104.8		42.5	79.8	76
	454.38	401.94	327.47		290.05	302.1	128.74		63.8	75.2	39.3		4	1	6		321.9	218.4	80.6		57.1	62.8	61.7
	350.76	284.59	735.13		236.57	221.73	251.87		67.4	77.9	34.3		2	1	12		293.6	134.1	85.475		66.2	58.9	46.9333
	944.35	502.86	678		398.98	328.34	228.82		42.2	65.3	33.7		3	2	7		326.3	309.1	95.1		52	76.4	63.2
	591.53	593.718	721.02		344.66	361.589	191.94		58.3	62.127	26.6		2	2.08108	10		244.1	404	29.6		46.4	79.2	10.3
	514.16	1013.86	1038.48		266.65	493.17	425.4		51.9	48.6	41		2	3	8		186.8	259.4	33.3		45.6	72	18.6
	567.49	423.86	228.7		348.03	293.27	110.71		61.3	69.2	48.4		1	1	12		461.1	262.867	109.2		58.2	70.5556	55.1
	477.02	1016.88	726.08		280.09	549.06	214.88		58.7	54	29.6		1	2	15		203.7	164.3	29.6		54	75.2	12.6
	730.43	537.68	407.9		361.79	360.6	144.44		49.5	67.1	35.4		4	1	6		255.3	198.9	59.36		41.7	65.7	31.96
	652.53	423.89	296.43		339	248.09	108.88		52	58.5	36.7		1	3	8		336.5	151.8	196		59.6	64.1	68.5
	557.163	560.32	434.2		311.312	318.33	138		57.4565	56.8	31.8		2.21739	2	13		151.5	241.4	49.4		36.9	45.3	30
	994.35	597.66	294.32		563.37	347.91	130.62		56.7	58.2	44.4		1	3	12		262.142	281.2	165.4		51.5667	73	57
	1121.46	357.06	486.36		607.5	227.65	200.362		54.2	63.8	42.5783		1	4	9.6087		166.1	295.4	178		41.8	60.6	68
	668.94	567.78	272.83		422.93	404.82	150.31		63.2	71.3	55.1		4	1	16		183	376	196.8		41.8	74.7	61.8
	789.17	811.93	672.13		488.73	510.24	203.64		61.9	62.8	30.3		1	1	13		281.6	312.8	96.6		47.3	83	62.5
	868.52	521.42	771.43		492.12	334.21	304.07		56.7	64.1	39.4		6	3	9		158	264.8	194.8		40.4	62.8	42.3
	739.02	495.66	677.59		439.89	360.51	286.1		59.5	72.7	42.2		1	1	13		294.5	363.4	162.2		54.5	79.1	57.8
	518.86	742.94	412.02		364.95	476.39	179.4		70.3	64.1	43.5		2	1	8		174.6	311.8	103.9		50.9	54.8	53.8
	564.15	581.11	391.4		368.73	352.47	198.07		65.4	60.7	50.6		3	3	5		116	306.6	152.1		40.1	74.6	62.4
	478.1	1128.31	533.58		349.86	553.56	234.53		73.2	49.1	44		4	5	4		241.7	328.6	221		64.2	60.2	63.5
	1150.14	844.62	532.997		564.01	465.76	222.303		49	55.1	43.5857		3	1	9.71429		104.7	276.692	194.7		30.5	67.1615	65.9
	681.86	1112.11	668.44		443.52	524.03	286.27		65	47.1	42.8		1	4	10		190.8		108.3		63.5		39.8
	1016.67	690.417	339.06		627.1	401.181	164.39		61.7	60.1882	48.5		1	2.29412	9		365		208.5		75.7		69.4
	913.72	345.27	668.94		526.03	218.36	290.08		57.6	63.2	43.4		1	1	8		206.909		173.9		50.0636		45.9
	750.73	441.55	391.11		500.08	302.82	261.68		66.6	68.6	66.9		4	1	9		215.1		189.9		65.8		48.5
	705.58	401.94	709.18		409.38	236.92	318.27		58	58.9	44.9		1	2	13		218		184.5		74		44.5
	758.65	483.7	276.55		473.95	267.49	154.52		62.5	55.3	55.9		2	2	3		167.1		40.8		41		41.3
	1193.08	906.87	631.31		792.88	532.39	270.48		66.5	58.7	42.8		3	3	11		442.1		134.8		77.2		58.5
	466.37	832.02	701.98		377.41	428.54	347.07		80.9	51.5	49.4		2	3	16		168		58.4		45.7		41.8
	955.67	805.92	945.6		611.94	467.39	390.1		64	58	41.3		1	3	15		128.3		150.5		53.7		54.16
	978.99	895.66	944.55		564.56	438.87	446.45		57.7	49	47.3		2	5	4		264.4				63.2
	568.71	630.03	789.66		410.19	398.75	354.62		72.1	63.3	44.9		1	3	6		229				60.0857
	1025.91	732.72	405.72		597.08	385.39	217.29		58.2	52.6	53.6		1	4	2
	610.2	1031.05	943.1		458.09	553.67	460.97		75.1	53.7	48.9		1	5	10
	805.167	1192.53	637.64		498.013	617.72	280.7		63.3043	51.8	44		2.04348	5	14
	626.26	894.07	391.98		395.64	439.02	193.34		63.2	49.1	49.3		4	5	7
	902.54	674.69	664.99		501.3	430.25	292.31		55.5	63.8	44		1	1	5
	726.02	616.85	673.03		444.27	339.2	243.85		61.2	55	36.2		1	3	7
	761.29	574.69	764.46		384.99	315.74	391.67		50.6	54.9	51.2		4	2	15
	454.06	885.18	758.56		276.14	532.6	348.29		60.8	60.2	45.9		3	6	7
	683.8	832.72	511.57		397.18	454.06	295.45		58.1	54.5	57.8		5	4	4
	666.5	477.11	735.51		389.58	270.51	445.67		58.5	56.7	60.6		4	3	13
	801.74	879.32	484.08		421.43	487.33	272.39		52.6	55.4	56.3		2	2	4
	750.7	533.84	568.63		437.63	322.51	300.18		58.3	60.4	52.8		2	1	4
	1263.11	1027.79	540.38		594.84	503.21	304.27		47.1	49	56.3		3	3	7
	575.45	662.06	617.49		390.91	377.03	318.79		67.9	56.9	51.6		3	2	7
	1027.88	832.25	603.06		540.7	432.46	378.83		52.6	52	62.8		1	3	13
	580.65	981.51	634.01		343.03	480.71	391.14		59.1	49	61.7		4	2	6
	522.72	1105.95	834.37		289.21	566.74	414.37		55.3	51.2	49.7		6	2	8
	658.63	937.64	282.06		361.96	439.72	98.72		55	46.9	35		2	1	7
	696.37	918.42	490.79		409.55	421.86	230.27		58.8	45.9	46.9		4	4	4
	710.14	735.77	341.5		360.25	459.69	139.68		50.7	62.5	40.9		5	4	3
	547.95	896.07	611.268		319.87	568.97	300.068		58.4	63.5	49.471		4	3	8.09677
	718.82	850.86			360.66	449.47			50.2	52.8			4	2
	679.74	528.5			376.77	411.06			55.4	77.8			4	1
	583.38	518.57			343.24	314.7			58.8	60.7			2	2
	474.06	801.8			300.62	485.62			63.4	60.6			3	4
	931.43	1097.5			398.08	578.56			42.7	52.7			2	2
	804.41	814.51			481.9	545.92			59.9	67			1	4
	601.29	771.581			323.67	429.868			53.8	56.7528			2	2.86111
	884.63				428.36				48.4				2
	716.676				395.068				56.0115				3
	512.07				326.66				63.8				1
	425.05				294.52				69.3				2
	622.51				408.04				65.5				3
	900.68				572.86				63.6				1
	691.79				404.35				58.5				1
	634.65				401.22				63.2				3
	682.82				369.28				54.1				2
	530.94				315.95				59.5				1
	545.14				367.42				67.4				1
	373.35				269.96				72.3				8
	456.15				238.89				52.4				2
	680.67				418.49				61.5				2
	587.985				365.637				62.5917				2.25

## Sheet: Figure 4
	Figure 4B							Figure 4E
	Ctl UT	Ctl Agrin	CRD 0.01% Agrin	CRD 0.1% Agrin	CRD 1% Agrin	CRD 1% UT			UT	Agrin
	735	1575	1787	784	455	2132		Ctl	1172	754
	768	680	1725	617	825	997			427	978
	201	1851	4741	838	1580	884			3820	228
	1039	2120	1311	928	1349	3651			1393	799
	678	2262	1162	150	832	361			548	3764
	406	1150	2895	652	380	182			1344	675
	179	897	3101	225	1226	291			618	4426
	1457	4032	708	662	235	904			440	1308
	744	1029	1144	661	354	862			2707	1650
	963	1724	1873	683	467	850			2420	2572
	686	514	1541	1150	2347	857			845	2164
	221	1128	2584	5276	164	600			3255	948
	448	1501	2147	454	1547	671			1685	3061
	654	1049	3001	632	1853	508			1269	339
	1077	517	3263	97	1000	1184			404	4269
	310	85	1337	807	1796	261			1400	4142
	819	359	1089	1156	459	534			434	2558
	1655	2488	2128	288	447	2403			4064	4115
	552	3335	467	1034	1003	577			3501	3351
	347	375	3475	2469	986	636			686	1967
	1062	1673	1016	1143	1094	4369			2442	2356
	270	1925	1143	491	590	2330			2950	736
	791	1151	276	409	291	1170			943	949
	278	3971	1406	1187	417	2294			7811	1532
	383	1901	1236	1134	798	401			2917	3888
	498	489	630	3523	1285	343			422	3201
	1064	1315	1708	721	587	1575			1028	546
	128	912	1926	357	1149	2201			2789	7070
	419	1283	374	2859	212	572			1391	1575
	1438	2092	614	719	659	1527			469	780
	487	1786	2234	3226	2770	4046			692	4724
	230	2055	2270	2270	1113	239			205	2562
	394	3544	4204	942	1203	2210			186	2483
	1351	729	2052	952	430	3285			470	1689
	2632	1825	3557	644	3966	493			2895	3198
	1749	2349	258	624	1013	1325.71			3170	2155
	330	730	1463	711	817	398			2288	1316
	1241	716	1096	556	3057	337			1315	1977
	295	1137	226	709	1118	279			1820	2534
	753	1614	4814	1069	386	1104			1777	4042
	627	2856	822	3699	406	581			1369	682
	1132	3015	3494	168	858	1294			1027	4229
	770	609	297	1267	3848	596			219	4080
	717	1228	2087	1159	843	180			616	2602
	1597	566	1899	3239	358	1291			1438	1453
	1988	882	850	178	1457	183			1237	2367
	725	566	610	1744	595	251			300	1800
	241	2279	593	801	2265	419			1262	2491
	958	331	793	398	1063	699			933	2680
	348	774	3177	2320	309	250			1572	1395
	482	1730	1217	260	180	255			2066	1022
	936	2270	1599	2775	492	792			1359	4092
	250	2809	1331	487	736	387			921	4523
	867	2297	969	1516	2592	1380			1258	6955
	566	1348	1928	287	820	1299			822	1709
	358	1708	3250	862	1074.22	610			1468	1914
	755.25	3652	1386	2795	719.68	629.25			1866	796
	320	1555	1413	172	444.86	431.13			928	757
	779	1949	1863	921	657.6	680.28			2028	1908
	1166	3511	405	2611	625.19	275.37			822	2767
	378	1804	202	298	259.25	1193.58			865	982
	946	4665	1049	3110	279.21	1586.46			584	4254
	267	2313	432	1242	539.5	1060.91			674	923
	1061	2221	3024	591	946.77	698.55			1199	1444
	232	2367	3165	1862	1188.8	231.49			1167	1211
	698	1174	3713	1284	353.99	569.96			1423	1565
	226	1636	607	2185	980.83	1385.87			1188	2620
	600	694	2637	2640	483.63	748.2			1824	1898
	1302	506	707	3549	2097.94	1360.98			8118	2206
	693	982	1434	1077	614.32	165.82			596	3945
	1921	1659.5	1727.64	457	1074.44	694.85			683	1744
	622	817.38	671	1133	2992.01	1906.9			4759	2094
	349	1385.68	137	235	393.96	426.17			4189	651
	428	3304.05	234	715	762.94	866.21			574	1720
	374	2424.52	300	1062	532.16	198.7			4121	1937
	312	2269.26	1013	817	1596.4	165.82			789	3237
	1438	1179.91	1195	1233.22	594.18	416.91			2116	5472
	118	3227.28	1723	635	362.52	164.75			2552	2933
	507	1407.28	1188	185	580.34	245.25			3376	2083
	506	2097.44	855	482	426.02	574.2			2768	1667
	544	2081.52	1221	524	613.35	371.51			3329	2037
	1698	1961.65	2414	643	513	395.85			506	3270
	434	2804.9	2065	1149	1016.8	508.06			1351	4452
	272	4161.15	664	2987	685.75	1501.62			1303	1448
	595	3621.04	3186	519	909.59	697.237			1226	388
	369	4726.74	553	2462	3013.44				2153	2303
	111	794.83	887	3636	596.59				588	1305
	642.2	1027.06	484	1977	541.96				1915	1767
	267.92	1653.51	2665	359	335.32				1553	4685
	316	3190.92	815	173	327.22				1701.26	2127
	887.08	3919.86	720	687	225.32				983	1148
	1071.66	1680.15	505	503	612.55				192	3192
	2054.03	2441.95	2444	896	1510.37				350	1664
	380.18	3476.58	1730	1105	1100.68				1682	2343.82
	277.24	5379.46	518	2009	829.171				661	1284
	158.69	1101.4	677	342	676.28				875	2675
	1532.32	484.11	844	953	1161.16				1094	1586
	318.66	167.5	656	678	447.02				1161	524
	339.55	923.29	900	1525	108.52				838	2542
	277.65	2688.28	1390	818	1485.71				703	1311
	151.16	1054.61	943	825	364.74				1105	2195
	1077.07	3215.47	1367	1343	2291.44				1503	1294
	931.82	2646.67	2583	683	2144.99				223	1961
	573.94	1446.79	1616	544	1732				497	1678
	431.99	2028.64	882	201	419.07				1397	773
	568.13	1165.8	1083	908	876.49				1119	1389
	160.87	1225.52	663	3268	434.33				1265	831
	1766.17	1152.84	4011	983	182.52				850	3083
	1147.52	992.97	3610	353	345.5				761	766
	2210.32	2899.5	1507	756	494.25				760	966
	570.22	2114.57	2019	699	478.74				272	801
	1009.91	747.62	366	724	508.29				244	1189
	301.58	671.08	844	1335	323.93				608	1356
	1556.56	784.44	356	383	1285.2				1000	1676
	2783.62	2974.38	1593	1003	614.93				981	3943
	638.35	2890.36	1061	1317	407.48				1689	1839
	681.17	966.8	1365	572	149.12				303	1657
	504.12	2417.2	2121	738	1974.24				1117	1177
	1068.15	3141.17	1001	1961	1790.32				1197	997
	675.42	5489.18	3153	1757	1882.12				499	772
	710.88	456.2	241	737	1299.09				594	903
	417.8	1633.23	1613	1757	2263.68				1546	638
	566.78	1635.03	1502	1951	380.51				389	2195
	549.88	810.38	212	1699	419.47				1413	347
	244.95	461.12	2177	3096	363.92				411	2494
	406.64	1022.38	1185	949	793.55				2142	4758
	847.37	829.96	1060	1813	665.29				1006	808
	649.91	390.3	1047	1213	530.58				1297	5383
	300.7	1236.94	551	868	623.06				744	337
	221.33	1741.14	407	913	472.39				480	500
	183.8	1013.19	709	684	262.19				1597	752
	881.14	517.06	888	1336	851.448				786	2897
	388.41	187.21	989	1477					240	2333
	194.11	824.57	939	366					1206	2405
	607.87	974.92	776	7068					228	1520
	662.78	3050.57	1315	982					514	2247
	225.01	543.83	654	1651					398	4640
	519.86	1875.78	1188	577					566	517
	705.366	1477.5	3082	1080					408	5320
		1802.9	1941	1893					712	1763
		1387.58	902	3222					356	1399
		6820.93	264	872					342	2354
		2250.14	1126	4110					331	349
		369.25	1977	4376					466	1315
		286.24	3394	891					1059	2218
		1080.51	3460	1945					440	868
		1874	4996	2130					1830	2632
		171.33	2130	1360.8					654	1220
		1222.14	439	133.89					1767	2478
		3835.99	1309	173.73					382	4264
		691.99	1357.86	376.81					317	650
		1424.32	499.43	206.6					360	2176
		1238.14	755.42	888.37					264	1445
		600.46	1968.54	816.56					812.286	2536
		672.13	822.82	742.2					679.39	3392
		873.89	1605.81	836.11					2127.12	511
		1318.74	849.65	775.86					727.5	2196
		345.54	1021.37	958.51					440.45	466
		636.9	2176.21	566.24					143.31	1250
		976.09	2118.57	3151.49					388.73	3261
		1967.85	972.26	2648.72					370.9	1748
		1109.89	1341.1	620.23					761.22	1191
		1715.72	1679.85	171.97					453.96	1745
		1483.94	1350.73	428.71					764.31	1071
		5116.92	1539.05	256.89					226.09	439
		1897.89	4574.06	544.45					1388.09	406
		1792.39	1122.17	1384.99					592.2	1409
		551.6	3367.39	628.15					1875.4	1809
		459.27	1878.85	2069.84					525.86	3709
		412.71	6580.87	863.96					814.4	1744
		999.27	2787.46	1057.49					664.26	1007
		1780.31	1003.16	1630.07					639.59	1072
		1221.21	3207.4	1511.14					181.56	992
		2845.52	1325	1326.67					1431.05	4476
		2648.53	2805.62	1854.32					417.62	1615
		805.81	289.76	577.84					464.31	2856
		474.93	1362.69	825.4					954.42	1977
		1914.04	1509.6	643.07					1529.06	3167
		591.24	494.41	718.3					1212.96	634
		1631.56	502.14	762.92					182.68	3043
		2517.53	1848.21	422.45					974.39	1660
		1117.76	459.34	1633.17					176.71	2788
		609.26	1800.4	646.57					698.24	924
		1998.9	754.8	1432.78					1043.65	6675
		888.26	1295.76	931.79					173.86	1868.43
		6315.93	1090.17	819.69					1031.65	2286.82
		666.5	897.58	496.12					764.12	1466.86
		1913.21	1053.23	1650.71					1340.76	1275.19
		979.94	1166.87	402.46					1239.12	1733.13
		1482.89	1644.42	1062.98					829.84	7765.78
		2251.34	775.29	2095.99					357.74	1660.17
		2967.25	1900.52	696.52					533.17	2488.49
		629.24	1622.24	1410.11					1654.35	2483.29
		955.77	1770.15	1299.37					1003.17	1955.58
		449.05	561.53	1378.84					490.59	2037.79
		828.21	568.97	833.33					354.07	2074.83
		3962.36	280.18	616.35					516.14	3445.06
		1877.07	2090.23	751.4					706.17	4616.3
		1419.4	1022.59	1390.11					1042.58	4594.74
		2690.5	1692.87	1475.85					970.83	2925.97
		2809.65	638.6	1034.52					782.5	1995.3
		1262.2	1318.91	446.85					522.1	737.36
		1442.93	535.36	669.47					812.9	4201.46
		1672.86	1614.23	1709.89					434.57	1056.87
		1174.05	1621.77	616.63					357	3777.54
		1036.53	993.72	315.77					1238.43	1074.14
		789	693.62	937.7					624.33	1781.09
		1912.62	3224.75	833.58					2200.14	4217.6
		2587.58	3687.46	1777.55					426.45	6410.19
		1959.2	822.58	249.94					1001.45	4212.67
		1586.15	872.35	1553.83					1370.22	3559.11
		2179.66	1889.34	1165.12					1317.26	1463.57
		1186.18	661.87	324.2					407.33	1183.8
		1993.25	968.9	393.39					646.27	1690.49
		3405.71	1087.03	1977.28					784.64	3755.06
		2787.28	746.12	2148.36					266.7	3203.06
		1193.9	853.82	757.09					1357.97	1795.89
		975.55	2098.75	1551.66					656.64	1314.7
		1309.2	1494.57	523.61					1676.62	3291.07
		2013.45		708.61					958.05	4305.83
		1334.74		990.183					446.04	1347.63
		2084							955.61	2661.45
		1258.36							947.86	646.35
		2272.01							1199.58	1375.73
		3493.85							817.832	3947.23
		1670.94								703.07
		3148.15								563.05
		1723.26								1693.6
										1941.17
										2427.4
										3503.55
										2624.23
										3431.64
										3108.57
										2257.62
										3836.63
										3405.25
										1605.4
										2954.18
										1526.95
										1065.47
										3190.36
										2112.15
										1518.25
										4599.48
										5349.41
										2217.79
										510.27
										861.89
										1765.66
										1987.76
										3251.05
										1762.53
										2754.8
										965.38
										1153.08
										1158.66
										1170.01
										1231.12
										1881.7
										1408.69
										2375.48
										3408.01
										3371.06
										2766.29
										1512.25
										3332.77
										3010.96
										2279.94
										3697.42
										2698.15
										1279.47
										1042.04
										717.39
										1911.08
										678.04
										574.07
										4581.12
										1907.03
										2409.1
								CRD	433	4164
									663	3279
									713	1450
									691	1438
									1056	3250
									4665	2063
									2103	1853
									667	1966
									3022	1574
									8988	1298
									1315	1434
									332	2456
									877	4595
									274	1696
									2366	6935
									1016	978
									1397	2855
									576	1318
									1450	3766
									694	1579
									1581	1306
									669	4485
									1651	2208
									1234	2977
									1288	416
									568	937
									565	1450
									1797	1917
									1369	2438
									1019	1605
									522	6021
									1774	786
									967	2518
									601	7786
									446	2295
									1554	1535
									987	919
									1271	1696
									733	5548
									1736	1956
									950	2855
									598	1318
									1575	2690
									1103	947
									1482	653
									1474	1380
									1614	2208
									1529	595
									3249	2215
									1347	2505
									180	685
									2443	1410
									1407.19	3051
									746	996
									378	1426
									573	1136
									587	1075
									168	1987
									1046	2368
									459	4300
									1421	993
									300	2942
									737	569
									1696	5052
									863	1287
									468	2453
									816	4078
									478	1594
									852	3233
									1502	4606
									337	1375
									329	2089
									306	1287
									677	4929
									676	584
									303	2206
									1287	1555
									666	6602
									1074	5067
									544	2021
									844	1764
									1244	1091
									326	571
									947	3749
									737	836
									1165	2251
									924	1367
									889	3047
									635	1433
									334	1734
									1490	483
									981	962
									700	881
									492	854
									499	1346
									1192	707
									365	2511
									532	2539
									315	1939
									491	742
									359	1410
									696	960
									1061	2198.48
									578	892
									294	1045
									718.827	827
									553.9	1892
									1759.83	4071
									3215.37	1553
									1513.22	1294
									739.33	1664
									1915.81	3593
									934.78	1062
									1486.49	719
									193.24	1839
									5280.23	1118
									1385.95	2655
									592.89	994
									195.47	2002
									185.4	3085
									446.26	2299
									507.42	424
									456.91	885
									629.43	834
									650.25	1356
									1816.47	1525
									738.52	2424
									638.1	2008
									1699.19	3330
									401.9	3190
									1488.83	1604
									782.79	1325
									981.17	874
									1187.18	364
									720.38	5179
									383.22	1222
									311.19	740
									1282.4	2007
									500.23	407
									630.62	3180
									280.57	4319
									251.81	884
									234.89	3709
									1131	1941
									3709.46	1328
									754.26	699
									1018.09	477
									2167.09	714
									291.67	776
									353.42	2837
									1246.19	2328
									918.36	845
									1493.88	2140
									225.19	1484
									2923.07	407
									2140.48	559
									1351.31	2733
									528	930
									515.76	2904
									190.36	1649
									461.93	845
									1271.8	1626
									473.05	1785
									342.47	2547
									151.51	1293
									1773.93	2755
									672.2	1547
									459.95	2318
									576.81	729
									1368.9	544
									885.47	405
									573.02	1751
									2580.51	2548
									972.14	1514
									1813.17	1035
									1059.95	1361
									735.36	824
									744.74	1511
									184.83	803
									360.58	1669.55
									1018.8	3259.79
										1469.36
										4436.87
										1979.44
										2216.29
										548.19
										6560.24
										1123.27
										1808.75
										2728.77
										1328.98
										954.28
										2471.6
										3540.64
										2476.89
										1023.34
										6700.46
										3729.62
										4710.18
										4474.35
										907.89
										404.04
										3959.13
										1366.64
										1775.77
										1787.62
										3465.76
										2409.02
										605.08
										2822.03
										2817.07
										1243.8
										874.03
										3438.65
										540.77
										506.9
										471.23
										2927.81
										4805.1
										2660.89
										427.56
										2897.9
										845.44
										5496.14
										683.89
										2113.84
										5674.23
										3337.98
										1609.22
										2091.12
										1613.33
										1230.1
										2899.74
										2282.18
										4852
										2318.32
										2703.05
										1346.34
										1274.99
										3128.03
										1393.3
										1520.69
										3255.01
										1763.52
										3265.48
										5486.53
										4470.34
										1919.6
										511.39
										6922.76
										3171.17
										3229.56
										3414.34
										1519.96
										975.2
										682.15
										810.02
										1783.09
										5473.3
										5560.9
										2125.61
										1800.48
										3205.87
										4443.77
										3084.49
										1971.91
										2618.83
										1787.37
										1083.64
										3810.99
										2124.65
										2259.6
										2096.43
										1271.99
										1871.13
										3276.34
										3050.33
										862.59
										1959.07
										2292.74
										2502.82

## Sheet: Figure 5
	Figure 5D			Figure 5E			Figure 5F
	Ctl	CRD		Ctl	CRD			Ctl			CRD
	1.26	0.9		0.748585	0.313275		UT	1	1	1	41	36.6	44.58
	0.7	0.82		1.04541	0.183631		Ag	60	59.7	70.39	40.7	42.3	29.05
	1.06	1.05		1.42569	0.156475
	0.98	0.71		0.780313	0.646384

## Sheet: Figure 6
	Figure 6B
	Time (days)	CFA										acCRD
	-3								-0.01	0.06			0			0	0.12
	11	0.01	0.04	0.01	-0.06	0.13	0.04	-0.01	0.02	0.06	0.04	0.01	0.02	0.02	0.07	0.01	0.11	0.07	-0.08	-0.08	-0.09	-0.07	-0.07	-0.04	-0.15	0.01	0.03
	30	0.01	0.1	0.04	-0.03	0.17	0.02	0	0.01	0.1	0.1	0.15	0.18	0.01	0.06	0.11	0.11	0.41	0.17	0.26	0.17	0.18	-0.03	0.02	-0.12	0.15	0.07
	53	0.02	0.11	0.03	0.01	0.23	0.14	0.08	0.09	0.13	0.15	0.45	0.95	0.16	0.29	0.57	0.63	0.8	-0.05	0.54	0.79	0.36	0.56	0.26	0.02	0.41	0.3
	74	0.02	0.12	0.04	0.01	0.23	0.15	0.06	0.23	0.04	0.11	0.52	0.9	0.26	0.26	0.74	0.62	0.8	0.84	0.55	0.65	0.32	1.07	0.31	0.02	0.37	0.43
	93	0.02	0.16	0.08	-0.01	0.17	0.15	-0.01	0.03	0.2	0.1	0.49	0.86	0.27	0.26	0.83	0.63	0.7	0.76	0.33	0.68	0.27	0.92	0.25	0	0.33	0.47
	Figure 6D
	Time (days)	CFA										acCRD
	-3	100	100	100	100	100	100	100	100	100	100	100	100	100	100	100	100	100	100	100	100	100	100	100	100	100	100
	7	106.6	93.1	98.9	105.1	101	98.9	99.4	104.3	95.7	102.1	96.5	92.3	97.4	93.2	95.2	100	98.4	100.5	99.4	99.5	102.7	95.9	91	99.5	100.5	100.6
	10	114.7	98.4	105.3	108	104.2	101.7	102.3	104.8	98.9	101.6	100.5	94.7	103.2	95.8	98.9	104.2	99.5	105.3	100	101	105.9	98	94.7	102.6	100	110.6
	15	114.7	97.3	104.8	111.4	102.6	103.9	106.8	106.4	101.6	103.2	99.5	99.5	102.6	102.6	100.5	103.7	100.5	102.7	103.3	104.9	106.5	99.5	99.5	106.8	105	109.4
	21	116.2	104.3	105.3	114.2	108.4	112.2	110.2	110.1	105.9	106.8	104	102.4	107.4	106.3	108.1	107.3	106.2	107	105	108.4	107	106.1	101.1	111	104.5	113.9
	25	114.2	110.1	110.1	115.9	111	111.6	116.9	114.4	110.8	113.2	104	105.3	111.6	115.1	111.8	109.9	111.4	110.2	112.2	111.8	111.4	108.6	106.9	113.1	106.5	113.3
	36	119.3	112.8	118.6	118.8	116.2	114.9	120.3	117.6	115.6	116.3	104.5	110.1	120	114.6	116.1	114.7	114.5	113.4	116.1	114.8	107.6	113.7	109.6	119.4	107	117.2
	42	116.2	116	120.7	117	116.8	118.2	126	118.6	120.4	117.4	103.5	113	115.8	115.1	116.1	116.8	117.1	117.6	117.8	116.7	107.6	117.8	113.3	118.8	102.5	118.9
	49	116.2	116	118.6	122.2	120.9	126.5	124.9	120.7	118.3	121.6	108.5	112.6	121.1	114.1	122.6	116.8	117.1	120.9	118.3	120.2	110.3	120.8	116.5	123	105.5	117.2
	59	122.8	118.6	118.6	132.4	122.5	132	124.3	122.3	121.5	127.4	113.1	114.5	120.5	121.4	124.7	117.3	122.8	120.9	116.7	123.2	112.4	120.8	117	122.5	110	123.9
	64	117.8	120.2	120.7	124.4	123.6	132	124.3	118.1	119.9	128.4	114.1	114	124.2	120.8	126.3	118.3	127.5	123	118.9	125.6	112.4	121.8	117.6	126.7	112.9	125.6
	74	123.9	121.3	123.4	126.1	122.5	135.9	126	126.6	126.9	132.1	114.6	118.4	126.8	124.5	129.6	124.6	124.9	126.2	122.8	131.5	115.1	126.9	123.9	124.6	118.4	129.4
	77	126.9	123.4	125	127.3	124.1	133.1	127.1	129.8	125.8	130	110.6	121.7	130.5	126	125.3	118.8	123.8	124.1	121.7	131	117.3	125.9	121.3	126.2	115.9	128.3
	85	127.9	124.5	125	129.5	125.1	137.6	128.2	134	133.3	132.6	114.1	121.7	130	128.1	129	123	122.3	124.1	122.8	130	122.2	125.9	127.7	125.1	118.4	128.3
	91	125.9	124.5	125	130.7	127.7	133.7	128.8	130.9	128.5	128.9	111.6	121.3	126.3	119.3	127.4	121.5	126.9	125.1	123.9	136	125.9	133.5	127.1	126.2	118.4	136.1
	93	126.4	123.9	124.5	131.3	128.8	131.5	131.1	132.4	127.4	130.5	116.1	123.7	127.9	120.8	128.5	119.9	125.4	114.4		134.5	117.3	129.4	124.5	123	116.9	130.6
	Figure 6E				Figure 6F
	CFA	acCRD			Time (days)	CFA										acCRD
	87.7	111			-3	0	0	0	1	0	0	0	0	0	0	0	1	0	0	0	0	0	0	0	0	0	0	0	0	0	0
	98.7	99.2			10	0	1	0	0	0	1.3	1.3	0	2.8	0	0	0	0	1	2	0	1.5	0	1	0	0	0	2	0	0	0
	97.2	109			25	0	0.3	0	0	0	2.5	0	1	0	0.3	0	0.5	0	0	1.5	0	2	0	0	0.3	0	0.8	1.3	0	0.5	0
	106.8	96.5			36	0	1.3	0	0	0	0	0.3	0	0.3	1.5	1	0.5	0.5	0	1	0	0.5	0	0.3	0	2	1.3	1.5	0	0.5	0
	111.3	106.3			49	0	0	0	0	0	0.5	0	1	0.3	0.3	0.5	0.5	0	0.3	0.3	0	0	0	2	0.5	1.5	0	1	0.5	1.3	1
	101.7	80.1			77	0	0.3	0	1.3	0	0.5	1	0	0.3	0	1.3	2	0	1	0.5	1.5	0.5	0	1.5	0.5	3	0	1.5	0	1.5	0
	102	99.2			91	1	0	0	0	0.3	0	0	0.3	0	0.3	1	0.5	0	0	0.5	1	1.5	0	1	0.5	1.5	0.3	1.5	0	0.5	0.5
	96	112.3
	107.8	90.7
	90.9	98
		83.4
		103
		101.5
		95.5
		98.7
		102.5
	figure 6G
	CFA										acCRD
Peak n°	1	2	3	4	5	6	7	8	9	10	1	2	3	4	5	6	7	8	9	10
	-2.39011										-1.52295
	-2.31471										-1.85675
	-2.42027										-1.85675
	-2.58614										-2.06537
	-2.6163										-2.66342
	-2.88019										-3.12935
	-3.29488										-3.74826
	-3.67187										-4.87483
	-4.22227										-5.97357
	-5.20244										-7.19054
	-6.15245										-9.01947
	-7.38144										-10.9388
	-9.07788										-12.8234
	-10.8045										-15.4103
	-12.7498										-18.178
	-15.1625										-20.751
	-17.5526										-24.0751
	-20.0332										-27.6217
	-22.838										-30.7719
	-25.4844										-34.4993
	-28.0857										-38.4423
	-30.9583										-41.8498
	-33.5897										-45.3964
	-36.0703										-48.9986
	-38.7017										-51.8707
	-41.1672										-54.5619
	-43.3311										-57.1349
	-45.6156										-58.8456
	-47.7041										-60.2573
	-49.4685										-61.3978
	-51.2177										-61.7733
	-52.9217										-61.7107
	-54.2034										-61.5021
	-55.4098										-60.598
	-56.5634										-59.1377
	-57.2947	-2.03574									-57.6078	-1.46732
	-57.8074	-2.35995									-55.5702	-1.80807
	-58.2749	-2.58614									-52.8512	-1.96801
	-58.2297	-2.91035									-50.0973	-2.06537
	-57.8225	-3.69449									-46.9611	-2.62865
	-57.2872	-4.456									-43.1502	-3.24061
	-56.1864	-5.4211									-39.2768	-3.6509
	-54.4221	-6.80087									-35.1321	-4.77747
	-52.5598	-8.33899									-30.3477	-6.04311
	-49.951	-9.9525									-25.751	-7.19749
	-46.641	-12.1013									-20.8275	-9.06815
	-42.9616	-14.2954									-15.3686	-11.3074
	-38.7997	-16.497									-10.2921	-13.331
	-33.9214	-19.2189									-5.18081	-16.0362
	-28.719	-21.9784									0.333797	-19.249
	-23.1019	-24.6174									5.28512	-22.1836
	-17.2359	-27.5428									9.97218	-25.5911
	-11.1966	-30.521									14.7288	-29.4298
	-5.02903	-33.2806									19.0195	-32.9903
	1.22898	-35.9949									22.6843	-36.7733
	7.12508	-38.7695									26.3213	-40.6885
	12.8779	-41.1747									29.4367	-44.2629
	18.4347	-43.3838									31.7316	-47.7816
	23.2904	-45.6684									33.9847	-51.2517
	27.686	-47.5986									35.7093	-54.1238
	31.6444	-49.3252									36.7455	-56.6134
	34.9619	-51.1121									37.5382	-58.943
	37.435	-52.5447									38.2267	-60.5702
	39.5009	-53.7736									38.2058	-61.516
	40.9184	-55.1082									38.025	-62.2531
	41.5215	-55.9979									37.8859	-62.3505
	41.7251	-56.6614									37.121	-61.669
	41.7251	-57.3701									36.1683	-60.8067
	40.9184	-57.5662									35.4937	-59.5897
	39.8778	-57.4003									34.3185	-57.5869
	38.6866	-57.1364	-2.66154								32.879	-55.605	-1.73157
	37.058	-56.3598	-2.60122								31.8567	-53.2893	-1.74548
	35.4746	-55.0479	-2.75202								30.3825	-50.2712	-1.89847
	33.9064	-53.5098	-3.03099								28.6648	-47.2462	-2.37135
	32.0063	-51.376	-3.28734								27.3644	-43.9638	-2.76078
	30.2194	-48.7371	-3.68695								25.7789	-39.9583	-3.17107
	28.6285	-45.6609	-4.456								23.9221	-36.0501	-4.08206
	26.7511	-42.0192	-5.28538								22.4687	-31.968	-4.98609
	24.9793	-37.7366	-6.28817								20.7719	-27.1488	-5.93185
	23.4638	-33.175	-7.8112								18.8665	-22.4409	-7.4687
	21.8653	-28.0404	-9.39456								17.274	-17.8303	-9.1516
	20.3498	-22.4233	-11.1438								15.598	-12.4896	-10.758
	19.0907	-16.6026	-13.368								13.6857	-7.35744	-13.1224
	17.8089	-10.6688	-15.5772								12.1488	-2.64951	-15.7649
	16.5573	-4.32029	-17.8391								10.612	2.42003	-18.2058
	15.6073	1.8397	-20.5082								8.92907	7.35744	-21.3421
	14.6799	7.56239	-23.0642								7.57997	11.6133	-24.8887
	13.7148	13.3228	-25.5297								6.44645	15.8554	-28.0946
	12.991	18.7967	-28.3646								5.13908	19.9444	-31.7455
	12.3351	23.3658	-31.1242								4.11683	23.331	-35.8067
	11.4755	27.7238	-33.4992								3.49096	26.4673	-39.2698
	10.8874	31.6294	-36.1306								2.61474	29.4298	-42.9138
	10.42	34.5472	-38.7846								1.9541	31.6759	-46.6481
	9.64337	37.0354	-41.1295								1.71071	33.5396	-49.7496
	9.12312	39.1163	-43.4366								1.1822	35.2782	-52.6634
	8.7386	40.2398	-45.7136								0.69541	36.2587	-55.4312
	8.0751	41.0239	-47.6287								0.785813	36.8359	-57.5035
	7.68303	41.4461	-49.4458								0.507649	37.4896	-59.1725
	7.42667	41.137	-51.2101								0.229485	37.4409	-60.6815
	6.98183	40.6017	-52.6276								0.445062	37.0445	-61.363
	6.61238	39.8251	-53.8792								0.472879	36.9193	-61.5229
	6.46158	38.5509	-55.1384								0.361613	36.21	-61.5647
	6.06198	37.0881	-56.0054								0.799722	35.1738	-60.8971
		35.648	-56.6312									34.5063	-59.6175
		33.8913	-57.2646									33.4562	-58.2336
		31.9988	-57.4455	-2.05836								32.0654	-56.4047	-1.52295
		30.2797	-57.2344	-1.99804								30.9875	-53.8456	-1.82893
		28.4928	-56.9554	-2.26193								29.6732	-51.2448	-1.93324
		26.6606	-56.1487	-2.42781								28.0598	-48.2476	-1.89152
		25.0245	-54.6633	-2.63138								26.6273	-44.5688	-2.31572
		23.4638	-53.0121	-3.27226								25.0695	-40.8762	-2.83727
		21.7447	-50.6899	-3.89052								23.185	-36.7872	-3.12239
		20.3272	-47.6514	-4.57664								21.5021	-32.1279	-4.0751
		18.955	-44.2283	-5.783								19.7914	-27.5035	-5.23644
		17.4772	-40.2775	-7.06477								17.8095	-22.6843	-6.21697
		16.2633	-35.6556	-8.48224								16.0362	-17.2044	-7.85813
		15.2002	-30.6869	-10.4275								14.5063	-12.0515	-9.93046
		13.9938	-25.2507	-12.5085								12.6426	-6.90542	-11.7663
		13.0212	-19.4677	-14.6573								11.0083	-1.25869	-14.2003
		12.2672	-13.5414	-17.2133								9.80528	3.92907	-17.1071
		11.3474	-7.38898	-19.9427								8.24756	8.66481	-19.9583
		10.6085	-1.18374	-22.5816								6.85674	13.637	-23.1432
		10.1259	4.72744	-25.4467								5.92489	18.1085	-26.8359
		9.40963	10.5331	-28.523								4.75661	21.8289	-30.306
		8.89693	16.203	-31.2901								3.64395	25.452	-34.0473
		8.59534	21.2245	-34.0873								3.14325	28.7483	-38.0111
		8.06756	25.6503	-36.96								2.38526	31.1752	-41.7176
		7.61517	29.85	-39.516								1.6064	33.3101	-45.3616
		7.35128	33.3032	-41.9438								1.46036	35.1947	-49.0334
		6.93659	35.9044	-44.3716								1.08484	36.3213	-52.2114
		6.53698	38.1136	-46.5355								0.674548	37.1071	-54.9722
		6.33341	39.7723	-48.4355								0.785813	37.8095	-57.6217
		6.03182	40.5263	-50.4486								0.785813	37.8303	-59.6106
		5.62467	40.9636	-52.0546								0.584145	37.5869	-60.8345
		5.57189	40.9711	-53.4495								0.820584	37.4618	-61.9332
		5.3834	40.3302	-54.9423								0.994436	36.6759	-62.4061
		5.08181	39.4858	-56.0356								0.917941	35.6884	-62.0445
		5.00641	38.5056	-56.7594								1.19611	35.0278	-61.5786
			37.0052	-57.5435									33.783	-60.6815
			35.4822	-57.9432									32.3296	-58.9847
			34.0044	-57.8828	-2.62384								31.3004	-57.2323	-1.6968
			32.1345	-57.7471	-2.91035								29.8887	-55.1738	-1.74548
			30.34	-57.0987	-3.06115								28.2058	-52.2879	-1.78025
			28.7114	-56.013	-3.34012								26.9889	-49.4506	-2.23227
			26.8416	-54.6483	-4.0187								25.459	-46.3143	-2.58693
			25.0471	-52.7407	-4.75006								23.6787	-42.2879	-2.879
			23.5015	-50.2903	-5.62467								22.2184	-38.4145	-3.69958
			21.903	-47.4327	-6.99691								20.5424	-34.3046	-4.4993
			20.2669	-43.9795	-8.42946								18.8804	-29.395	-5.27121
			18.9625	-39.908	-10.0279								17.2949	-24.5341	-6.71071
			17.6883	-35.4897	-12.124								15.6259	-19.7914	-8.33101
			16.4292	-30.5889	-14.1823								13.8108	-14.4298	-9.81919
			15.4264	-24.9793	-16.2859								12.2809	-9.08206	-12.0375
			14.5518	-19.2566	-18.9324								10.8971	-4.20028	-14.6245
			13.5113	-13.4208	-21.3753								9.26286	0.93185	-16.968
			12.7498	-7.1854	-23.8558								7.94854	6.08484	-19.9791
			12.1013	-0.957551	-26.6531								6.94019	10.605	-23.4562
			11.2116	4.7576	-29.4654								5.71627	14.9722	-26.5786
			10.6009	10.5632	-32.0214								4.71488	19.2698	-30.1252
			10.0656	16.203	-34.7885								4.13769	22.8929	-34.0473
			9.34932	20.953	-37.5028								3.29624	26.1752	-37.5661
			8.84415	25.4543	-39.908								2.49652	29.2976	-41.2239
			8.53502	29.5861	-42.3509								2.30181	31.6551	-44.9861
			7.962	32.8357	-44.7335								1.79416	33.5744	-48.2684
			7.61517	35.6104	-46.7767								1.23088	35.4103	-51.3839
			7.4116	37.9552	-48.6391								1.21697	36.4812	-54.395
			6.95921	39.4632	-50.524								0.96662	37.0584	-56.7663
			6.68024	40.5112	-52.0697								0.618915	37.7886	-58.6857
			6.5219	41.1898	-53.3816								0.792768	37.8164	-60.459
			6.19015	41.1219	-54.7765								0.764951	37.4618	-61.509
			5.88102	40.7449	-55.7717								0.57719	37.3366	-61.9541
			5.73777	40.1493	-56.5332								0.910987	36.7942	-62.2253
			5.46633	39.0409	-57.3173								1.03616	35.8136	-61.8776
				37.6687	-57.634									35.1808	-60.8693
				36.3568	-57.5888									34.242	-59.5549
				34.7282	-57.4455	-2.09606								32.886	-57.8998	-1.50904
				32.9488	-56.7745	-2.34487								31.8011	-55.5563	-1.72462
				31.2901	-55.5003	-2.48058								30.5077	-53.1432	-1.87761
				29.5861	-53.9923	-2.58614								28.8526	-50.3199	-1.78025
				27.7539	-51.9189	-3.10639								27.3713	-46.7455	-2.18359
				26.1102	-49.1216	-3.61155								25.8136	-43.1293	-2.69124
				24.542	-45.9624	-4.19211								23.936	-39.1029	-2.93463
				22.7927	-42.185	-5.26276								22.1905	-34.3394	-3.77608
				21.2622	-37.8421	-6.41635								20.5633	-29.6801	-4.95827
				19.8975	-33.0694	-7.71319								18.5396	-24.7218	-5.8484
				18.3744	-27.8444	-9.54535								16.7733	-19.0195	-7.39916
				17.0625	-22.1594	-11.6565								15.2503	-13.6439	-9.36022
				15.9843	-16.3839	-13.7073								13.4075	-8.3032	-11.1544
				14.6498	-10.3295	-16.1803								11.6898	-2.44784	-13.4562
				13.6847	-4.03378	-18.9399								10.4242	3.09458	-16.3004
				12.8779	1.8774	-21.6014								8.84562	7.99722	-18.9847
				11.9128	7.73581	-24.4439								7.29485	13.1224	-22.0723
				11.1739	13.549	-27.4674								6.39777	17.872	-25.6537
				10.6386	18.8645	-30.3174								5.18081	21.7663	-29.1238
				9.9148	23.4336	-33.0996								3.97775	25.5146	-32.8581
				9.31162	27.7841	-36.0477								3.41446	28.9012	-36.8289
				8.91201	31.5238	-38.7017								2.67037	31.4882	-40.598
				8.21081	34.3361	-41.2049								1.89152	33.6648	-44.3324
				7.69811	36.7639	-43.7684								1.68289	35.6537	-48.1154
				7.47945	38.6639	-45.9775								1.32823	36.8428	-51.4186
				7.11	39.6441	-48.0283								0.890125	37.7051	-54.2976
				6.64254	40.2699	-50.132								0.973574	38.4562	-57.1071
				6.40881	40.5564	-51.7982								0.938804	38.4701	-59.3115
				6.19769	40.1342	-53.2836								0.688456	38.2058	-60.758
				5.8961	39.5009	-54.784								0.869263	38.0528	-62.1071
				5.73777	38.6715	-55.9225								0.994436	37.3018	-62.872
				5.61713	37.3445	-56.6916								0.862309	36.2378	-62.7608
				5.27784	35.9647	-57.5209								1.02225	35.5215	-62.573
					34.5699	-57.9582									34.2837	-61.9054
					32.798	-57.9582									32.8025	-60.3686
					31.0563	-57.9281	-2.49566								31.7316	-58.7482	-1.7872
					29.4277	-57.4757	-2.77464								30.299	-56.7872	-1.82197
					27.6484	-56.5483	-2.90281								28.6509	-53.9221	-1.84979
					25.8463	-55.2741	-3.1667								27.3435	-51.0223	-2.23227
					24.3459	-53.5475	-3.8679								25.8553	-47.7955	-2.56606
					22.8229	-51.1724	-4.51632								24.0821	-43.6648	-2.76773
					21.1943	-48.4732	-5.33816								22.5591	-39.4923	-3.45619
					19.9502	-45.1482	-6.65762								20.9527	-35.2017	-4.26982
					18.7213	-41.0993	-7.97708								19.0821	-30.1182	-4.95132
					17.4093	-36.7262	-9.46241								17.4896	-24.9791	-6.30737
					16.3764	-31.9385	-11.4982								15.9527	-20.0278	-7.94854
					15.4264	-26.4043	-13.4811								14.1655	-14.5688	-9.41585
					14.3256	-20.6891	-15.6299								12.6426	-9.00556	-11.5716
					13.4811	-14.8157	-18.1784								11.3491	-3.91516	-14.1655
					12.7498	-8.63304	-20.7419								9.77051	1.2726	-16.4951
					11.8224	-2.36749	-23.215								8.44923	6.50208	-19.4715
					11.1362	3.3175	-26.0725								7.55911	11.1474	-22.8721
					10.5632	9.10804	-28.915								6.37691	15.5216	-26.0222
					9.79416	14.8307	-31.554								5.32684	19.8609	-29.5132
					9.23622	19.7165	-34.3588								4.79138	23.4562	-33.4284
					8.88185	24.3158	-37.1862								3.9082	26.662	-36.975
					8.28621	28.5908	-39.712								3.12935	29.7149	-40.6606
					7.87906	32.0365	-42.1021								2.85814	31.9819	-44.4715
					7.66795	34.9619	-44.5148								2.30181	33.7622	-47.8581
					7.21556	37.4425	-46.5656								1.6968	35.5007	-51.064
					6.86873	39.1616	-48.4581								1.68985	36.5021	-54.2003
					6.61238	40.3227	-50.3581								1.40473	36.9958	-56.7037
					6.27309	41.0993	-51.9566								1.03616	37.6495	-58.7482
					5.91118	41.1747	-53.359								1.21697	37.6773	-60.6259
					5.783	40.9184	-54.8292								1.16829	37.2809	-61.7594
					5.51157	40.3981	-55.93								0.945758	37.1558	-62.2253
					5.20244	39.4028	-56.7217								1.15438	36.6134	-62.5382
					5.14212	38.0683	-57.6039								1.22392	35.6676	-62.2462
						36.8016	-58.0035									35.0417	-61.1961
						35.2861	-57.9507									34.0821	-60
						33.5143	-57.8753	-2.13376								32.7816	-58.338	-1.70375
						31.8932	-57.257	-2.39011								31.6412	-55.904	-1.87761
						30.2043	-56.0431	-2.53336								30.3616	-53.3519	-1.75939
						28.3571	-54.603	-2.6917								28.7204	-50.4311	-2.14882
						26.6456	-52.5296	-2.97067								27.2392	-46.6551	-2.66342
						25.0094	-49.8756	-3.45322								25.7163	-42.872	-2.95549
						23.2451	-46.7541	-4.02624								23.8456	-38.7274	-3.77608
						21.6165	-42.9993	-5.08935								22.1349	-33.7413	-4.97218
						20.199	-38.679	-6.31079								20.5494	-28.9012	-5.87622
						18.5629	-33.8913	-7.61517								18.637	-23.9291	-7.33658
						17.2435	-28.6285	-9.43979								16.8498	-18.1572	-9.28373
						16.12	-22.8229	-11.5057								15.4172	-12.5939	-11.0223
						14.8006	-16.9569	-13.5716								13.63	-7.30181	-13.2615
						13.7676	-10.7366	-16.022								11.8637	-1.57858	-16.0362
						12.9609	-4.25997	-18.8117								10.6676	3.91516	-18.7552
						11.9882	1.93018	-21.511								9.08901	8.67872	-21.8289
						11.2041	7.81874	-24.2856								7.53129	13.5953	-25.3686
						10.6688	13.7902	-27.3392								6.61335	18.185	-28.8595
						9.90726	19.249	-30.2571								5.43115	21.9541	-32.5452
						9.24376	23.8785	-33.077								4.23505	25.4937	-36.5508
						8.79137	28.244	-36.0477								3.67177	28.8178	-40.306
						8.20327	32.0516	-38.7318								2.94854	31.2935	-43.9777
						7.60763	34.9318	-41.2727								2.17663	33.3867	-47.7469
						7.29096	37.352	-43.9116								1.98192	35.3407	-51.0848
						6.91397	39.2973	-46.1736								1.64812	36.4604	-53.8526
						6.46912	40.3453	-48.1716								1.16829	37.2323	-56.669
						6.28817	40.9787	-50.3129								1.12656	37.9833	-58.8804
						6.07706	41.2275	-51.9717								1.08484	38.0181	-60.306
						5.76793	40.7826	-53.3816								0.751043	37.6912	-61.6481
						5.63975	40.104	-54.8669								0.785813	37.5661	-62.5243
						5.52665	39.2596	-55.9527								0.883171	36.8637	-62.42
						5.17982	37.8723	-56.7142								0.688456	35.8345	-62.2879
						5.11196	36.3417	-57.4531								0.757997	35.1252	-61.7316
							34.8564	-57.9507									34.0542	-60.2364
							33.0318	-57.9733									32.6634	-58.7274
							31.1543	-57.9507	-2.41273								31.6342	-56.7942	-1.80807
							29.4051	-57.5285	-2.71432								30.3338	-53.9916	-1.89152
							27.5956	-56.5558	-2.88019								28.7552	-51.0848	-1.80111
							25.688	-55.357	-3.06869								27.4687	-47.9555	-2.14186
							24.1348	-53.6756	-3.76235								26.0222	-43.9013	-2.48261
							22.5665	-51.3006	-4.41077								24.2559	-39.7149	-2.62865
							20.9379	-48.5486	-5.20998								22.7052	-35.5494	-3.33797
							19.626	-45.1859	-6.47666								21.0987	-30.5146	-4.20028
							18.4121	-41.0616	-7.81874								19.2211	-25.4242	-4.87483
							17.0399	-36.5227	-9.27392								17.58	-20.4451	-6.21697
							15.9617	-31.75	-11.2644								16.0014	-15.0626	-7.879
							14.974	-26.1404	-13.3077								14.1725	-9.45758	-9.33936
							13.843	-20.2066	-15.3585								12.5869	-4.27677	-11.4673
							12.9759	-14.4764	-17.922								11.37	0.897079	-14.0681
							12.237	-8.26359	-20.5082								9.85396	6.26565	-16.37
							11.272	-1.92264	-23.0491								8.45619	10.9875	-19.2907
							10.6386	3.87544	-25.8614								7.58692	15.459	-22.6356
							10.1033	9.62829	-28.7944								6.35605	19.7914	-25.765
							9.37194	15.3434	-31.5012								5.20167	23.5049	-29.2211
							8.87431	20.3121	-34.2834								4.63143	26.6898	-33.0111
							8.5124	24.8436	-37.1183								3.73435	29.7496	-36.5925
							7.962	29.0809	-39.6215								2.879	32.0584	-40.2712
							7.52469	32.4738	-42.0644								2.6356	33.8039	-44.089
							7.2985	35.3615	-44.5148								2.08623	35.5355	-47.5104
							6.87627	37.7366	-46.6033								1.50904	36.4882	-50.7093
							6.50682	39.3501	-48.5637								1.49513	36.9611	-53.8734
							6.33341	40.4207	-50.5391								1.30737	37.58	-56.4186
							6.0092	41.0993	-52.1526								0.924895	37.6217	-58.4423
							5.65483	41.1219	-53.5701								1.05007	37.2392	-60.3199
							5.53419	40.7223	-55.0102								1.06398	36.9958	-61.5021
							5.40602	40.0965	-56.1411								0.841446	36.6481	-61.9958
							5.16474	39.1917	-56.8951								1.0153	35.6676	-62.3157
							5.14966	37.812	-57.7471								1.11961	34.9235	-62.1488
								36.5076	-58.0789									33.936	-61.1196
								35.0223	-58.011									32.6147	-60
								33.2579	-57.8527	-2.29963								31.4604	-58.4423	-1.59249
								31.5992	-57.2043	-2.39765								30.2225	-56.0431	-1.79416
								29.9555	-55.9451	-2.43535								28.5674	-53.5327	-1.71766
								28.0781	-54.4221	-2.88019								27.0584	-50.6259	-2.07928
								26.359	-52.3713	-3.34766								25.6259	-46.8428	-2.67037
								24.7229	-49.6419	-3.85282								23.7761	-42.9903	-2.89986
								22.9134	-46.5355	-4.84807								22.0862	-38.8734	-3.69958
								21.3526	-42.7581	-6.0846								20.5911	-33.79	-4.85396
								19.905	-38.3548	-7.3362								18.7204	-28.8178	-5.76495
								18.3216	-33.6349	-9.07034								16.9332	-23.7622	-7.16968
								17.0097	-28.342	-11.1136								15.5633	-17.9346	-9.06815
								15.9919	-22.4836	-13.2097								13.7761	-12.2879	-10.7997
								14.7252	-16.5573	-15.5545								12.0375	-6.94019	-12.9903
								13.7299	-10.5029	-18.2312								10.7789	-1.27955	-15.6815
								12.9986	-4.04132	-20.8173								9.29068	4.242	-18.4353
								11.9882	2.19407	-23.5542								7.74687	9.10987	-21.509
								11.1739	7.9997	-26.5174								6.80111	13.8665	-25.0626
								10.5783	13.8279	-29.4127								5.67455	18.491	-28.5327
								9.8394	19.2943	-32.2853								4.51321	22.267	-32.3435
								9.16836	23.8332	-35.2937								3.94298	25.7928	-36.2517
								8.70844	28.1233	-38.0758								3.29624	29.1029	-40.0139
								8.14295	31.946	-40.6771								2.53825	31.5925	-43.6996
								7.59255	34.8187	-43.3989								2.27399	33.637	-47.5104
								7.28342	37.2314	-45.7513								1.96106	35.5215	-50.8762
								6.96675	39.1917	-47.8851								1.46036	36.6203	-53.6439
								6.53698	40.2925	-50.0716								1.35605	37.2392	-56.4673
								6.37111	40.956	-51.8209								1.32823	37.9068	-58.8039
								6.19015	41.3029	-53.3213								1.02921	37.8581	-60.2573
								5.8584	40.9636	-54.8368								0.96662	37.42	-61.669
								5.70761	40.3227	-55.9828								1.09875	37.2392	-62.6147
								5.60205	39.4858	-56.8273								0.93185	36.509	-62.6147
								5.21752	38.1588	-57.6416								0.938804	35.5007	-62.4756
								5.08935	36.6433	-58.192								1.23783	34.7427	-61.961
									35.1806	-58.29									33.6509	-60.5007
									33.4087	-58.2297									32.2392	-58.943
									31.4936	-57.7924									31.1752	-57.0654
									29.7972	-56.8273									29.9165	-54.2142
									28.0329	-55.553									28.3102	-51.2726
									26.2309	-53.7812									26.968	-48.0807
									24.6249	-51.2931									25.5076	-44.0751
									23.132	-48.3827									23.7413	-39.7914
									21.5034	-45.0803									22.2114	-35.5424
									20.1387	-40.9184									20.6676	-30.5494
									18.872	-36.2739									18.7969	-25.2295
									17.4847	-31.5012									17.1627	-20.1391
									16.3462	-25.9896									15.7719	-14.701
									15.3585	-20.1312									14.0681	-9.00556
									14.1898	-14.416									12.5591	-3.62309
									13.3002	-8.40685									11.4256	1.62031
									12.5914	-2.08852									9.94436	7.00973
									11.6263	3.69449									8.58832	11.822
									10.9477	9.33424									7.73991	16.2865
									10.4501	14.9664									6.6064	20.6606
									9.68861	19.9352									5.4242	24.3046
									9.10804	24.4741									4.89569	27.427
									8.79137	28.6511									4.05424	30.4381
									8.32391	32.0742									3.17107	32.6426
									7.84136	34.9318									2.9694	34.2837
									7.51715	37.3445									2.48261	35.9736
									7.07231	38.9429									1.91238	36.8985
									6.73302	40.0588									1.89847	37.3227
									6.52944	40.8052									1.71071	37.9277
									6.12229	40.941									1.37691	37.9624
									5.74531	40.6017									1.43254	37.5661
									5.62467	40.1417									1.43254	37.3366
									5.53419	39.335									1.16829	36.7733
									5.2703	38.0985									1.23783	35.8136
									5.26276	36.8318									1.35605	34.993
										35.4369										34.0195
										33.6953										32.6147
										32.0893										31.4117
										30.4079										30.1321
										28.5003										28.4631
										26.7737										26.8985
										25.1225										25.4937
										23.2602										23.63
										21.6844										21.8915
										20.282										20.4242
										18.6911										18.5396
										17.3792										16.6759
										16.2859										15.2712
										15.0343										13.4979
										13.9863										11.6759
										13.1644										10.452
										12.2069										8.96384
										11.3172										7.46175
										10.6989										6.57163
										9.93742										5.54242
										9.23622										4.42281
										8.71598										3.88039
										8.21835										3.28929
										7.66041										2.53825
										7.42667										2.27399
										7.11										2.02364
										6.65008										1.50209
										6.47666										1.32823
										6.28063										1.30042
										5.8961										1.00139
										5.72269										0.945758
										5.63221										1.09875
										5.26276										0.945758
										5.09689										0.96662
										5.07427										1.26565
	Figure 6H
		CFA										CRD
	1	99.1	93.32	95.73	89.67	90.8	103.52	108.95	94.97	94.85	91.21	96.77	94.92	91.77	88.81	99.18	101.67	103.77	90.84	101.96	101.08	95.18	100.02	102.78	108.6	93.91	89.67	98.98
	5	102.39	97.72	101.02	97.35	98.02	97.56	101.74	100.15	99.82	94.43	102.52	98.47	97.99	97.49	102.19	95.86	101.54	97.62	101.4	102.04	101.42	102.67	100.53	104.84	102.76	104.62	101.06
	10	102.357	99.2309	101.286	96.9388	99.0191	100.572	101.108	102.252	101.897	97.0444	99.87	90.3	99.22	100.6	78.37	91.76	99.99	93.63	97.94	100.97	92.63	103.51	100.58	98.59	99.79	103.35	97.06
	20	101.998	97.1152	97.8122	89.2254	98.2135	99.8139	97.9997	97.0996	102.714	89.8097	93.24	79.18	95.37	93.67	91.65	86.83	95.53	84.6	97.32	95.83	87.89	100.7	96.69	90.52	94.37	97.78	94.02
	40	98.8767	87.2589	90.0512	70.5531	93.5846	87.2183	88.3217	83.1764	98.1823	74.0417	87.02	70.87	77.69	78.6	62.09	69.04	87.38	62.26	87.25	88.83	70.75	93.93	72.7	75.05	73.83	87.36	86.96
	Figure 6J			Figure 6K			Figure 6L
	CFA	acCRD		CFA	acCRD		CFA	acCRD
	413	281.308		3	1		53.4	59.2
	424.125	256.484		5	2		49.3	65.1
	483.034	536.979		3	2		50.4	49.2
	503.038	423.079		4	1		72.7	62.7
	479.027	470.666		10	3		46.9	65.1
	356.999	455.597		6	5		36	45.7
	307.699	409.724		3	2		53.2	64.2
	416.489	440.18		1	1		57.2	59.6
	321.694	616.444		7	3		59.6	52
	266.036	387.745		4	3		74.2	63.8
	348.666	464.365		4	3		69	64.5
	432.399	429.031		6	6		66.3	74.9
	457.281	453.623		1	6		66.4	59.9
	368.815	446.51		3	7		77.5	59.1
	321.461	500.454		5	6		65.8	61.6
	319.313	601.317		3	10		70.5	65.2
	318.529	291.034		2	2		64.2	59.5
	536.892	456.73		6	8		66.2	59.4
	393.028	481.989		4.22222	5		61.0444	66.2
	196.123	306.19		4	2		25.3	60.6
	307.99	321.636		2	5		57.1	61.5
	380.313	431.325		6	3		47	47
	280.727	443.171		1	3		66.3	66
	330.665	430.677		3	3.86957		67.9	60.5217
	447.555	279.537		4	3		71.2	59.5
	523.739	454.146		4	5		61.6	60.2
	324.162	113.202		2	3		78.3	71.1
	517.091	412.743		3	6		44.7	42.8
	333.568	430.773		3	6		67.4	51.7
	368.699	486.605		2	7		57.3	54.3
	346.663	258.255		4	1		40	67.2
	447.816	277.533		6	6		66.3	38.3
	447.816	247.803		2	1		66.3	52
	494.27	229.454		2	1		66.8	60.4
	424.676	397.385		1	13		32	57.3
	276.546	366.551		1	3		54.3	69.4
	452.694	509.861		2	3		68	58.9
	383.395	212.208		2.88889	4		57.6556	51.3
	380.487	524.465		3	7		35.2	66.4
	523.188	209.42		8	1		58.6	76.6
	396.368	419.828		5	3		21.1	62.3
	324.452	360.947		5	2		74.2	65.4
	362.4	247.396		7	2		51.3	59.2432
	253.348	338.848		5	4.05263		69.7	51.6
	314.029	282.585		3	4		53.7	41
	412.076	226.986		6	3		44.1	57.7
	408.882	343.411		8	5		48.7	45.6
	315.132	225.215		2	1		66.1	41.4
	237.496	263.684		1	6		66.5	63.7
	297.363	301.573		1	3		74.5	46.7
	359.031	363.473		5	4		61.2	45.8
	297.944	184.567		3	6		53.3	51.1
	306.074	363.386		3	6		58.6	58.5
	251.926	344.601		4	2		55.7867	57.1
	340.012	261.768		4.3125	3			62.5
		319.342			6			62.8
		332.959			1			52.0363
		403.511			2			45.9347
		404.585			4			52.2765
		308.11			3.73333
